# Supplementary material for: The receptor protein tyrosine phosphatase PTPRJ negatively modulates the CD98hc oncoprotein in lung cancer cells
Source: Oncotarget. 2018 May 4;9(34):23334–48. doi: 10.18632/oncotarget.25101 (PMC5955124; doi:10.18632/oncotarget.25101)
Supplement: Supplementary file 2 [file oncotarget-09-23334-s002.xls]

## Sheet: All proteins
Legend	List of proteins identified by a minimum of 2 high confidence peptides. Putative interactors and aspecifically bound proteins are both present. Permutation p-value was calculated by using p-value calculator (http://qppc.di.uq.edu.au). Significantly enriched proteins (putative interactors) are reported in Supplementary Table 2.
Uniprot ID	Uniprot Accession	Protein	Gene	Sequence Coverage	Unique Peptides	Peptides	Standard Deviation	Number of Obserations	MEAN M:L	p-value
AT2B1_HUMAN	P20020	Plasma membrane calcium-transporting ATPase 1	ATP2B1	4.85	4	4	10.6567	3	8.13137	0.00029997
H7C5Q2_HUMAN	H7C5Q2	Acyl-coenzyme A thioesterase 9, mitochondrial (Fragment)	ACOT9	13.26	2	2	56.2086	2	8.13009	0.00159984
PTPRJ_HUMAN	Q12913	Receptor-type tyrosine-protein phosphatase eta	PTPRJ	31.79	39	39	4.20038	40	7.89251	9.999e-05
A0A0A0MR02_HUMAN	A0A0A0MR02	Voltage-dependent anion-selective channel protein 2 (Fragment)	VDAC2	12.77	3	3	5.15384	4	7.73717	0.00019998
MPZL1_HUMAN	O95297	Myelin protein zero-like protein 1	MPZL1	14.13	3	3	5.92702	3	7.42751	0.00039996
TPM4_HUMAN	P67936	Tropomyosin alpha-4 chain	TPM4	25.81	5	8	7.41826	2	6.90128	0.0029997
TM245_HUMAN	Q9H330	Transmembrane protein 245	TMEM245	2.31	2	2	9.05026	2	6.54189	0.0039996
RAB2A_HUMAN	P61019	Ras-related protein Rab-2A	RAB2A	19.34	3	3	0.699329	2	6.53482	0.00309969
SUN2_HUMAN	Q9UH99	SUN domain-containing protein 2	SUN2	3.77	2	2	2.07112	2	5.8644	0.00619938
J3KNL5_HUMAN	J3KNL5	GRAM domain-containing protein 1B	GRAMD1B	4.07	2	2	10.7657	2	5.70583	0.00409959
NDUS2_HUMAN	O75306	NADH dehydrogenase [ubiquinone] iron-sulfur protein 2, mitochondrial	NDUFS2	7.56	3	3	18.4164	3	5.61754	0.00159984
LAP2A_HUMAN	P42166	Lamina-associated polypeptide 2, isoform alpha	TMPO	2.88	2	2	1.40219	2	5.40125	0.00729927
ATAD1_HUMAN	Q8NBU5	ATPase family AAA domain-containing protein 1	ATAD1	18.56	5	5	5.45906	5	5.34765	9.999e-05
J3KTA4_HUMAN	J3KTA4	Probable ATP-dependent RNA helicase DDX5	DDX5	9.28	5	6	29.6039	3	5.17333	0.00239976
F5H004_HUMAN	F5H004	Ras-related protein Rap-1b (Fragment)	RAP1B	22.83	4	4	6.80886	4	5.08347	0.00029997
D6RBN9_HUMAN	D6RBN9	RELT-like protein 1 (Fragment)	RELL1	25.51	3	3	3.16606	3	4.78582	0.00359964
CCD51_HUMAN	Q96ER9	Coiled-coil domain-containing protein 51	CCDC51	14.11	5	5	3.68033	5	4.64115	9.999e-05
E7ER77_HUMAN	E7ER77	Endoplasmic reticulum metallopeptidase 1	ERMP1	4.16	3	3	2.69691	2	4.44739	0.0162984
EMC1_HUMAN	Q8N766	ER membrane protein complex subunit 1	EMC1	5.34	4	4	10.5532	3	4.20957	0.00629937
C9JB80_HUMAN	C9JB80	U2 snRNP-associated SURP motif-containing protein (Fragment)	U2SURP	4.11	2	2	1.18935	2	3.9699	0.020298
VDAC3_HUMAN	Q9Y277	Voltage-dependent anion-selective channel protein 3	VDAC3	8.48	2	3	0.731856	2	3.91242	0.020398
E9PB51_HUMAN	E9PB51	RNA-binding protein 4 (Fragment)	RBM4	15	4	4	3.83997	4	3.87559	0.00339966
MAGT1_HUMAN	Q9H0U3	Magnesium transporter protein 1	MAGT1	4.78	2	2	0.179605	2	3.86391	0.0219978
ITB4_HUMAN	P16144	Integrin beta-4	ITGB4	1.26	2	2	3.96051	2	3.80873	0.0227977
H0YJE4_HUMAN	H0YJE4	Dehydrogenase/reductase SDR family member 7 (Fragment)	DHRS7	17.5	2	2	2.17011	2	3.74966	0.0244976
RAB5C_HUMAN	P51148	Ras-related protein Rab-5C	RAB5C	21.3	4	4	6.2638	3	3.732	0.00849915
BAP31_HUMAN	P51572	B-cell receptor-associated protein 31	BCAP31	12.2	3	3	1.35411	2	3.72232	0.0256974
ATPD_HUMAN	P30049	ATP synthase subunit delta, mitochondrial	ATP5D	13.69	2	2	1.74302	2	3.68906	0.0243976
E9PNJ4_HUMAN	E9PNJ4	Stromal interaction molecule 1	STIM1	4.1	2	2	1.04652	2	3.62933	0.0274973
X6RFL8_HUMAN	X6RFL8	Ras-related protein Rab-14 (Fragment)	RAB14	24.86	5	5	2.23967	4	3.61826	0.00479952
K7EP56_HUMAN	K7EP56	AFG3-like protein 2 (Fragment)	AFG3L2	5.26	2	2	0.675994	2	3.61251	0.0277972
MYH10_HUMAN	P35580	Myosin-10	MYH10	10.17	7	17	10.7556	5	3.59249	0.00209979
ANXA1_HUMAN	P04083	Annexin A1	ANXA1	14.16	4	4	0.850709	4	3.54426	0.00519948
B7Z683_HUMAN	B7Z683	Active breakpoint cluster region-related protein	ABR	3.59	2	2	0.869741	2	3.49023	0.029997
GSLG1_HUMAN	Q92896	Golgi apparatus protein 1	GLG1	19.42	22	22	1.74136	22	3.46979	9.999e-05
RAB21_HUMAN	Q9UL25	Ras-related protein Rab-21	RAB21	14.67	4	4	1.19438	3	3.44328	0.0135986
TOIP2_HUMAN	Q8NFQ8	Torsin-1A-interacting protein 2	TOR1AIP2	5.11	2	2	3.10773	2	3.37994	0.0361964
PTN1_HUMAN	P18031	Tyrosine-protein phosphatase non-receptor type 1	PTPN1	15.17	6	6	2.21831	4	3.35992	0.00669933
TOR1B_HUMAN	O14657	Torsin-1B	TOR1B	7.44	2	2	2.88005	2	3.29495	0.0376962
KPYM_HUMAN	P14618	Pyruvate kinase PKM	PKM	47.46	21	21	1.04671	27	3.19854	9.999e-05
TOM70_HUMAN	O94826	Mitochondrial import receptor subunit TOM70	TOMM70A	9.05	5	5	2.3804	7	3.1526	0.00169983
H7C4H2_HUMAN	H7C4H2	Signal recognition particle receptor subunit beta (Fragment)	SRPRB	25	3	3	2.66595	3	3.144	0.0231977
TMM65_HUMAN	Q6PI78	Transmembrane protein 65	TMEM65	10	2	2	1.55422	2	3.14236	0.0438956
LMAN1_HUMAN	P49257	Protein ERGIC-53	LMAN1	20.2	10	11	1.09405	9	3.12832	0.00019998
ARF5_HUMAN	P84085	ADP-ribosylation factor 5	ARF5	16.11	2	3	0.14425	2	3.10833	0.0511949
NFKB2_HUMAN	Q00653	Nuclear factor NF-kappa-B p100 subunit	NFKB2	5	3	3	1.58485	3	3.09537	0.0217978
NDUA9_HUMAN	Q16795	NADH dehydrogenase [ubiquinone] 1 alpha subcomplex subunit 9, mitochondrial	NDUFA9	7.96	2	2	1.61645	2	3.06693	0.0493951
CYB5_HUMAN	P00167	Cytochrome b5	CYB5A	29.85	3	3	5.26144	3	3.02958	0.0244976
J3QT77_HUMAN	J3QT77	Serum paraoxonase/arylesterase 2	PON2	9.65	2	2	1.22697	3	3.02818	0.0237976
PREB_HUMAN	Q9HCU5	Prolactin regulatory element-binding protein	PREB	16.55	5	5	1.51259	3	3.02095	0.0239976
C9K0P5_HUMAN	C9K0P5	Glycerol-3-phosphate dehydrogenase 1-like protein (Fragment)	GPD1L	18.11	2	2	0.910754	2	3.01397	0.0526947
AAKB2_HUMAN	O43741	5'-AMP-activated protein kinase subunit beta-2	PRKAB2	11.4	2	2	1.7013	2	2.99223	0.0524948
H0Y512_HUMAN	H0Y512	Adipocyte plasma membrane-associated protein (Fragment)	APMAP	8.56	3	3	0.833014	3	2.97374	0.0275972
TGM2_HUMAN	P21980	Protein-glutamine gamma-glutamyltransferase 2	TGM2	8.3	6	6	1.97699	7	2.95296	0.00169983
SRP54_HUMAN	P61011	Signal recognition particle 54 kDa protein	SRP54	17.86	7	7	1.41584	7	2.94089	0.00189981
ENOA_HUMAN	P06733	Alpha-enolase	ENO1	12.21	4	4	1.94469	4	2.93904	0.0155984
IQGA1_HUMAN	P46940	Ras GTPase-activating-like protein IQGAP1	IQGAP1	14.3	17	17	1.48722	12	2.93889	0.00019998
CHERP_HUMAN	Q8IWX8	Calcium homeostasis endoplasmic reticulum protein	CHERP	3.17	2	2	0.830143	2	2.93385	0.0580942
STOM_HUMAN	P27105	Erythrocyte band 7 integral membrane protein	STOM	52.43	15	15	2.37817	23	2.92705	9.999e-05
H7BXZ6_HUMAN	H7BXZ6	Mitochondrial Rho GTPase	RHOT1	4.86	2	2	0.0954594	2	2.92272	0.0575942
FUBP3_HUMAN	Q96I24	Far upstream element-binding protein 3	FUBP3	9.62	4	5	1.77272	2	2.91763	0.0571943
MYH9_HUMAN	P35579	Myosin-9	MYH9	37.24	62	73	1.23139	73	2.88537	9.999e-05
RDH11_HUMAN	Q8TC12	Retinol dehydrogenase 11	RDH11	7.23	2	2	0.146371	2	2.85162	0.0605939
ENPL_HUMAN	P14625	Endoplasmin	HSP90B1	16.06	11	11	4.23903	6	2.83504	0.00679932
FUT8_HUMAN	Q9BYC5	Alpha-(1,6)-fucosyltransferase	FUT8	5.39	3	3	1.04426	3	2.82043	0.0347965
C1QBP_HUMAN	Q07021	Complement component 1 Q subcomponent-binding protein, mitochondrial	C1QBP	12.06	2	2	0.35921	2	2.80553	0.0636936
F5GZS6_HUMAN	F5GZS6	4F2 cell-surface antigen heavy chain (CD82hc)	SLC3A2	23.04	13	13	0.77074	15	2.80311	0.00029997
CDC42_HUMAN	P60953	Cell division control protein 42 homolog	CDC42	24.08	3	4	1.72733	5	2.80135	0.0111989
A0A0A0MS51_HUMAN	A0A0A0MS51	Gelsolin	GSN	10.56	7	7	1.11241	6	2.80123	0.00679932
RRP44_HUMAN	Q9Y2L1	Exosome complex exonuclease RRP44	DIS3	7.83	5	5	8.54109	4	2.80086	0.0184982
F5H6I7_HUMAN	F5H6I7	Atlastin-3	ATL3	4.02	2	2	3.9598	2	2.79746	0.0626937
FLOT1_HUMAN	O75955	Flotillin-1	FLOT1	13.11	4	4	0.882304	4	2.7521	0.0222978
B4DGU4_HUMAN	B4DGU4	Catenin beta-1	CTNNB1	3.1	2	2	0.857013	2	2.75207	0.0707929
K7EJ57_HUMAN	K7EJ57	Mitochondrial import receptor subunit TOM40 homolog (Fragment)	TOMM40	29.44	4	4	0.394587	4	2.7283	0.0250975
TBB3_HUMAN	Q13509	Tubulin beta-3 chain	TUBB3	20	3	8	3.40118	2	2.71498	0.070393
J3QLD9_HUMAN	J3QLD9	Flotillin-2	FLOT2	12.62	5	5	1.92341	4	2.71055	0.0209979
HSP71_HUMAN	P08107	Heat shock 70 kDa protein 1A/1B	HSPA1A	15.76	10	11	0.720165	9	2.70705	0.0019998
AT1B1_HUMAN	P05026	Sodium/potassium-transporting ATPase subunit beta-1	ATP1B1	17.82	4	4	1.29599	6	2.70656	0.00769923
RHOA_HUMAN	P61586	Transforming protein RhoA	RHOA	18.65	4	4	0.654244	4	2.70312	0.0214979
E9PS42_HUMAN	E9PS42	Cysteine and glycine-rich protein 1	CSRP1	33.33	3	3	0.534811	3	2.69188	0.0417958
PDS5A_HUMAN	Q29RF7	Sister chromatid cohesion protein PDS5 homolog A	PDS5A	2.54	3	3	2.72807	3	2.69066	0.0409959
FUBP1_HUMAN	Q96AE4	Far upstream element-binding protein 1	FUBP1	7.76	4	5	2.26085	3	2.69011	0.0387961
COX41_HUMAN	P13073	Cytochrome c oxidase subunit 4 isoform 1, mitochondrial	COX4I1	17.16	3	3	0.654148	3	2.66292	0.0430957
RRAS_HUMAN	P10301	Ras-related protein R-Ras	RRAS	32.57	5	5	1.12351	4	2.66095	0.0226977
ATPG_HUMAN	P36542	ATP synthase subunit gamma, mitochondrial	ATP5C1	25.17	8	8	1.68559	10	2.65236	0.00139986
SC31A_HUMAN	O94979	Protein transport protein Sec31A	SEC31A	7.05	8	8	1.45387	8	2.64148	0.0029997
M0R3F1_HUMAN	M0R3F1	Heterogeneous nuclear ribonucleoprotein U-like protein 1 (Fragment)	HNRNPUL1	6.55	4	4	0.96271	4	2.63307	0.0305969
SYG_HUMAN	P41250	Glycine--tRNA ligase	GARS	5.14	3	3	0.677695	3	2.60921	0.0481952
CN37_HUMAN	P09543	2',3'-cyclic-nucleotide 3'-phosphodiesterase	CNP	9.98	4	4	1.85755	4	2.60458	0.030297
XPO2_HUMAN	P55060	Exportin-2	CSE1L	5.15	4	4	0.403758	2	2.59484	0.080392
F8VVM2_HUMAN	F8VVM2	Phosphate carrier protein, mitochondrial	SLC25A3	8.95	3	3	0.67483	4	2.59283	0.0278972
KDM3B_HUMAN	Q7LBC6	Lysine-specific demethylase 3B	KDM3B	3.18	5	5	1.6284	5	2.56151	0.019998
ZFPL1_HUMAN	O95159	Zinc finger protein-like 1	ZFPL1	5.81	2	2	0.0367696	2	2.55387	0.0885911
E7EUY6_HUMAN	E7EUY6	Rho guanine nucleotide exchange factor 7 (Fragment)	ARHGEF7	6.26	3	3	1.08647	3	2.54351	0.0512949
RAB8A_HUMAN	P61006	Ras-related protein Rab-8A	RAB8A	19.81	4	4	0.558614	2	2.4848	0.0980902
CALX_HUMAN	P27824	Calnexin	CANX	15.2	8	8	0.927449	9	2.47199	0.00529947
SPTN1_HUMAN	Q13813	Spectrin alpha chain, non-erythrocytic 1	SPTAN1	4.94	9	9	0.57962	9	2.4715	0.0049995
UBA1_HUMAN	P22314	Ubiquitin-like modifier-activating enzyme 1	UBA1	6.14	5	5	0.870498	5	2.4691	0.0240976
A0A087WTV6_HUMAN	A0A087WTV6	Pyrroline-5-carboxylate reductase 2	PYCR2	14.63	3	3	0.605283	2	2.45903	0.0958904
NDUB3_HUMAN	O43676	NADH dehydrogenase [ubiquinone] 1 beta subcomplex subunit 3	NDUFB3	29.59	4	4	2.38926	4	2.45517	0.0365963
VIME_HUMAN	P08670	Vimentin	VIM	21.03	7	10	1.79343	8	2.45102	0.0059994
ATPO_HUMAN	P48047	ATP synthase subunit O, mitochondrial	ATP5O	24.41	4	4	0.763863	4	2.4398	0.0426957
DJC10_HUMAN	Q8IXB1	DnaJ homolog subfamily C member 10	DNAJC10	6.18	4	4	5.9404	2	2.41551	0.10299
NDUBA_HUMAN	O96000	NADH dehydrogenase [ubiquinone] 1 beta subcomplex subunit 10	NDUFB10	20.93	4	4	0.467065	6	2.40093	0.020498
ATPA_HUMAN	P25705	ATP synthase subunit alpha, mitochondrial	ATP5A1	21.7	11	11	0.842341	14	2.39879	0.00079992
ML12A_HUMAN	P19105	Myosin regulatory light chain 12A	MYL12A	34.5	5	5	0.886528	11	2.39347	0.00279972
RPN2_HUMAN	P04844	Dolichyl-diphosphooligosaccharide--protein glycosyltransferase subunit 2	RPN2	9.35	3	3	0.112527	3	2.37557	0.0737926
SYSC_HUMAN	P49591	Serine--tRNA ligase, cytoplasmic	SARS	7	2	2	1.26431	2	2.36465	0.113289
SPTC1_HUMAN	O15269	Serine palmitoyltransferase 1	SPTLC1	4.86	2	2	0.323855	2	2.36293	0.115188
TMED3_HUMAN	Q9Y3Q3	Transmembrane emp24 domain-containing protein 3	TMED3	13.36	2	2	1.66877	2	2.35937	0.115388
ZFYV1_HUMAN	Q9HBF4	Zinc finger FYVE domain-containing protein 1	ZFYVE1	4.63	3	3	1.09147	3	2.33917	0.070493
MPRI_HUMAN	P11717	Cation-independent mannose-6-phosphate receptor	IGF2R	0.92	2	2	1.68079	2	2.32987	0.119588
PHB2_HUMAN	Q99623	Prohibitin-2	PHB2	8.03	3	3	0.169502	3	2.32088	0.0768923
Q5QNZ2_HUMAN	Q5QNZ2	ATP synthase F(0) complex subunit B1, mitochondrial	ATP5F1	27.69	5	5	0.68868	6	2.31756	0.0229977
A0A0A0MRV0_HUMAN	A0A0A0MRV0	Ribosome-binding protein 1	RRBP1	2.7	3	3	1.48775	2	2.3174	0.126087
A0A087WZX2_HUMAN	A0A087WZX2	NADH dehydrogenase [ubiquinone] 1 beta subcomplex subunit 6	NDUFB6	25.77	2	2	0.334462	2	2.30239	0.126187
RHOG_HUMAN	P84095	Rho-related GTP-binding protein RhoG	RHOG	31.41	5	6	0.826781	5	2.30232	0.0383962
H7BYY1_HUMAN	H7BYY1	Tropomyosin 1 (Alpha), isoform CRA_m	TPM1	30.65	6	10	0.280794	5	2.28484	0.0392961
PDIA3_HUMAN	P30101	Protein disulfide-isomerase A3	PDIA3	13.07	5	5	2.33739	4	2.28124	0.0594941
CPSM_HUMAN	P31327	Carbamoyl-phosphate synthase [ammonia], mitochondrial	CPS1	17.47	23	25	1.49014	28	2.27846	9.999e-05
G3P_HUMAN	P04406	Glyceraldehyde-3-phosphate dehydrogenase	GAPDH	17.31	5	5	0.362607	4	2.27092	0.0545945
U3KQ84_HUMAN	U3KQ84	Dolichyl-diphosphooligosaccharide--protein glycosyltransferase 48 kDa subunit (Fragment)	DDOST	27.92	4	4	0.515465	4	2.26061	0.0631937
SAHH3_HUMAN	Q96HN2	Putative adenosylhomocysteinase 3	AHCYL2	6.38	3	3	0.654404	3	2.24855	0.0868913
H7BXI1_HUMAN	H7BXI1	Extended synaptotagmin-2 (Fragment)	ESYT2	2.6	2	2	1.48422	2	2.2365	0.140686
GNA13_HUMAN	Q14344	Guanine nucleotide-binding protein subunit alpha-13	GNA13	7.96	2	3	0.47164	2	2.21149	0.138786
AL1A1_HUMAN	P00352	Retinal dehydrogenase 1	ALDH1A1	11.58	3	4	1.38946	2	2.20228	0.137986
K7ERT7_HUMAN	K7ERT7	Synaptic vesicle membrane protein VAT-1 homolog (Fragment)	VAT1	19.86	2	2	0.0820244	2	2.20224	0.145885
CAND1_HUMAN	Q86VP6	Cullin-associated NEDD8-dissociated protein 1	CAND1	3.74	4	5	0.356689	4	2.18986	0.0689931
H7C463_HUMAN	H7C463	MICOS complex subunit MIC60 (Fragment)	IMMT	15.66	10	10	0.479136	12	2.16257	0.00689931
MIC19_HUMAN	Q9NX63	MICOS complex subunit MIC19	CHCHD3	17.18	6	6	0.304928	8	2.15884	0.0228977
IDHP_HUMAN	P48735	Isocitrate dehydrogenase [NADP], mitochondrial	IDH2	20.13	8	8	0.391726	9	2.1546	0.0193981
D6RH20_HUMAN	D6RH20	28S ribosomal protein S27, mitochondrial (Fragment)	MRPS27	11.04	2	2	1.89717	2	2.15272	0.151885
E9PFN5_HUMAN	E9PFN5	Glutathione S-transferase kappa 1	GSTK1	20	3	3	0.661326	3	2.14297	0.107089
GNAI3_HUMAN	P08754	Guanine nucleotide-binding protein G(k) subunit alpha	GNAI3	12.15	3	4	0.407636	3	2.14171	0.0978902
A6NHH0_HUMAN	A6NHH0	Prostaglandin E synthase 2	PTGES2	10.22	2	2	0.627911	2	2.14146	0.155784
TCPB_HUMAN	P78371	T-complex protein 1 subunit beta	CCT2	17.2	7	7	1.43196	8	2.13833	0.0249975
ARF3_HUMAN	P61204	ADP-ribosylation factor 3	ARF3	25.97	3	5	12.1387	5	2.13544	0.0540946
ATPB_HUMAN	P06576	ATP synthase subunit beta, mitochondrial	ATP5B	23.82	9	9	4.62615	11	2.12484	0.0107989
H0YL72_HUMAN	H0YL72	Isocitrate dehydrogenase [NAD] subunit alpha, mitochondrial	IDH3A	6.34	2	2	0.545886	2	2.12421	0.161184
1433T_HUMAN	P27348	14-3-3 protein theta	YWHAQ	38.78	8	9	0.601772	10	2.12199	0.0136986
SEC63_HUMAN	Q9UGP8	Translocation protein SEC63 homolog	SEC63	8.29	5	5	1.11453	6	2.11852	0.0483952
J3QRD1_HUMAN	J3QRD1	Fatty aldehyde dehydrogenase	ALDH3A2	17.3	5	5	0.635858	6	2.11728	0.0431957
S10AA_HUMAN	P60903	Protein S100-A10	S100A10	36.08	5	5	1.23607	3	2.11697	0.10299
SYYC_HUMAN	P54577	Tyrosine--tRNA ligase, cytoplasmic	YARS	13.64	8	8	1.72273	10	2.11462	0.0125987
TCPH_HUMAN	Q99832	T-complex protein 1 subunit eta	CCT7	7.55	4	4	1.68653	4	2.10796	0.0819918
SMC3_HUMAN	Q9UQE7	Structural maintenance of chromosomes protein 3	SMC3	8.46	10	10	3.26035	10	2.1062	0.0160984
B4DP62_HUMAN	B4DP62	Solute carrier family 25 (Mitochondrial carrier citrate transporter), member 1, isoform CRA_b	SLC25A1	10.58	2	2	0.745291	2	2.09369	0.172083
NDRG1_HUMAN	Q92597	Protein NDRG1	NDRG1	14.21	3	3	4.14907	3	2.09219	0.118188
RPN1_HUMAN	P04843	Dolichyl-diphosphooligosaccharide--protein glycosyltransferase subunit 1	RPN1	15.16	9	9	0.455296	12	2.08914	0.0117988
A0A087WXQ5_HUMAN	A0A087WXQ5	TAR DNA-binding protein 43 (Fragment)	TARDBP	22	4	4	0.564133	4	2.08752	0.0857914
FA98B_HUMAN	Q52LJ0	Protein FAM98B	FAM98B	8.18	2	2	0.878227	2	2.08342	0.167183
TBA4A_HUMAN	P68366	Tubulin alpha-4A chain	TUBA4A	30.36	9	13	0.675994	2	2.0767	0.161884
F5H442_HUMAN	F5H442	Tumor susceptibility gene 101 protein	TSG101	14.79	4	4	0.924407	4	2.05975	0.0906909
M0QXU7_HUMAN	M0QXU7	Mitochondrial import inner membrane translocase subunit TIM44 (Fragment)	TIMM44	9.89	2	2	1.154	2	2.05922	0.171383
ACTH_HUMAN	P63267	Actin, gamma-enteric smooth muscle	ACTG2	29.79	9	9	0.509117	2	2.04861	0.178382
A0A0A6YYC3_HUMAN	A0A0A6YYC3	Protein C7orf55-LUC7L2	C7orf55-LUC7L2	12.6	5	5	1.18939	7	2.03004	0.0468953
CISD1_HUMAN	Q9NZ45	CDGSH iron-sulfur domain-containing protein 1	CISD1	35.19	3	3	0.388562	3	2.0162	0.130387
C9JVN9_HUMAN	C9JVN9	L-2-hydroxyglutarate dehydrogenase, mitochondrial	L2HGDH	9.52	4	4	0.510707	4	2.01422	0.10239
H2A1H_HUMAN	Q96KK5	Histone H2A type 1-H	HIST1H2AH	27.34	3	3	0.361879	4	2.01055	0.105589
TENS3_HUMAN	Q68CZ2	Tensin-3	TNS3	3.25	3	3	0.356234	3	2.00695	0.139886
NDUB7_HUMAN	P17568	NADH dehydrogenase [ubiquinone] 1 beta subcomplex subunit 7	NDUFB7	24.82	3	3	1.53987	3	1.99949	0.139686
TLN1_HUMAN	Q9Y490	Talin-1	TLN1	5.59	10	10	0.74689	8	1.99782	0.0418958
GNAI2_HUMAN	P04899	Guanine nucleotide-binding protein G(i) subunit alpha-2	GNAI2	10.99	2	3	0.289914	2	1.99349	0.186981
E7ETU9_HUMAN	E7ETU9	Procollagen-lysine,2-oxoglutarate 5-dioxygenase 2	PLOD2	13.51	8	8	0.56235	8	1.96849	0.0452955
SYAC_HUMAN	P49588	Alanine--tRNA ligase, cytoplasmic	AARS	6.61	6	6	1.86063	7	1.95036	0.0648935
E9PKE3_HUMAN	E9PKE3	Heat shock cognate 71 kDa protein	HSPA8	15.79	9	11	0.940869	8	1.94817	0.0555944
ADA10_HUMAN	O14672	Disintegrin and metalloproteinase domain-containing protein 10	ADAM10	4.81	3	3	1.64963	3	1.94268	0.154985
C9JW96_HUMAN	C9JW96	Prohibitin (Fragment)	PHB	29.27	6	6	1.03363	6	1.94218	0.0783922
NDUA2_HUMAN	O43678	NADH dehydrogenase [ubiquinone] 1 alpha subcomplex subunit 2	NDUFA2	18.18	3	3	0.478004	2	1.93977	0.211879
GRP75_HUMAN	P38646	Stress-70 protein, mitochondrial	HSPA9	15.32	8	9	0.628097	8	1.93258	0.0532947
PRPS1_HUMAN	P60891	Ribose-phosphate pyrophosphokinase 1	PRPS1	14.78	3	3	0.434238	3	1.93101	0.163484
KAD4_HUMAN	P27144	Adenylate kinase 4, mitochondrial	AK4	14.8	3	3	0.427818	4	1.92908	0.117788
RAB10_HUMAN	P61026	Ras-related protein Rab-10	RAB10	36.5	8	8	0.714531	7	1.92822	0.070393
LRC59_HUMAN	Q96AG4	Leucine-rich repeat-containing protein 59	LRRC59	27.04	8	8	0.539147	9	1.92269	0.0458954
HSDL2_HUMAN	Q6YN16	Hydroxysteroid dehydrogenase-like protein 2	HSDL2	5.02	2	2	0.2885	2	1.91517	0.218578
SRC_HUMAN	P12931	Proto-oncogene tyrosine-protein kinase Src	SRC	13.06	7	7	0.699518	7	1.91105	0.069693
F8VPF3_HUMAN	F8VPF3	Myosin light polypeptide 6 (Fragment)	MYL6	58.46	8	8	0.465082	10	1.89031	0.0436956
ADAS_HUMAN	O00116	Alkyldihydroxyacetonephosphate synthase, peroxisomal	AGPS	21.43	9	9	1.43264	9	1.88647	0.0574943
H7C5H5_HUMAN	H7C5H5	Mitofusin-1 (Fragment)	MFN1	8.92	3	3	0.95318	2	1.88088	0.226777
GRP78_HUMAN	P11021	78 kDa glucose-regulated protein	HSPA5	18.5	10	10	1.17153	8	1.87002	0.0670933
UD16_HUMAN	P19224	UDP-glucuronosyltransferase 1-6	UGT1A6	8.08	4	4	1.08098	6	1.86271	0.10099
ASPH_HUMAN	Q12797	Aspartyl/asparaginyl beta-hydroxylase	ASPH	20.71	15	15	0.829835	20	1.85752	0.0130987
RB11B_HUMAN	Q15907	Ras-related protein Rab-11B	RAB11B	35.78	8	8	2.13668	8	1.85457	0.0740926
SF01_HUMAN	Q15637	Splicing factor 1	SF1	3.44	2	2	0.0890955	2	1.85093	0.231077
A0A087X2B5_HUMAN	A0A087X2B5	Basigin (Fragment)	BSG	16.29	3	3	0.415071	3	1.84988	0.182282
H0Y8E6_HUMAN	H0Y8E6	DNA replication licensing factor MCM2 (Fragment)	MCM2	8.61	5	5	0.775149	4	1.84192	0.150685
A6NJA2_HUMAN	A6NJA2	Ubiquitin carboxyl-terminal hydrolase	USP14	6.03	2	2	0.66963	2	1.83437	0.243676
ACTB_HUMAN	P60709	Actin, cytoplasmic 1	ACTB	51.73	15	15	1.85669	21	1.82961	0.0117988
SERPH_HUMAN	P50454	Serpin H1	SERPINH1	10.77	4	4	1.50761	4	1.82795	0.153385
CATB_HUMAN	P07858	Cathepsin B	CTSB	11.21	3	3	0.264956	4	1.8218	0.163484
EMC8_HUMAN	O43402	ER membrane protein complex subunit 8	EMC8	17.14	3	3	0.192767	3	1.81946	0.194781
RS28_HUMAN	P62857	40S ribosomal protein S28	RPS28	28.99	2	2	0.51336	2	1.81506	0.250875
AT1A1_HUMAN	P05023	Sodium/potassium-transporting ATPase subunit alpha-1	ATP1A1	17.79	14	14	0.720176	17	1.81071	0.0255974
HEMH_HUMAN	P22830	Ferrochelatase, mitochondrial	FECH	8.98	3	3	0.582804	3	1.80998	0.20048
PTH2_HUMAN	Q9Y3E5	Peptidyl-tRNA hydrolase 2, mitochondrial	PTRH2	18.44	2	2	0.0827315	2	1.80855	0.262974
PDLI7_HUMAN	Q9NR12	PDZ and LIM domain protein 7	PDLIM7	7.22	3	3	0.102256	3	1.80778	0.20248
OCAD2_HUMAN	Q56VL3	OCIA domain-containing protein 2	OCIAD2	27.92	4	4	3.63234	4	1.7854	0.170683
SFXN1_HUMAN	Q9H9B4	Sideroflexin-1	SFXN1	13.98	4	4	0.748282	4	1.78233	0.173283
E9PF19_HUMAN	E9PF19	Transducin beta-like protein 2	TBL2	14.11	6	6	1.21396	7	1.77693	0.106789
C9JTX4_HUMAN	C9JTX4	Junction plakoglobin (Fragment)	JUP	9.79	2	2	0.233345	2	1.77635	0.277372
M0R3C3_HUMAN	M0R3C3	Very-long-chain enoyl-CoA reductase	TECR	27.62	3	3	0.61965	4	1.77462	0.181282
E9PCY7_HUMAN	E9PCY7	Heterogeneous nuclear ribonucleoprotein H	HNRNPH1	10.49	3	3	2.26102	5	1.77353	0.156884
C9JPM4_HUMAN	C9JPM4	ADP-ribosylation factor 4 (Fragment)	ARF4	18.9	2	3	0.0608112	2	1.77348	0.268473
HS90B_HUMAN	P08238	Heat shock protein HSP 90-beta	HSP90AB1	33.84	14	27	1.27712	16	1.76961	0.0405959
H2B1K_HUMAN	O60814	Histone H2B type 1-K	HIST1H2BK	15.87	2	2	0.0953642	3	1.76897	0.223178
H7C3A1_HUMAN	H7C3A1	Serrate RNA effector molecule homolog (Fragment)	SRRT	7.21	6	6	1.1573	5	1.76794	0.150085
IF4A1_HUMAN	P60842	Eukaryotic initiation factor 4A-I	EIF4A1	18.47	6	6	8.4894	10	1.76656	0.0782922
OAT_HUMAN	P04181	Ornithine aminotransferase, mitochondrial	OAT	17.08	6	6	0.74192	7	1.76571	0.116188
DJB12_HUMAN	Q9NXW2	DnaJ homolog subfamily B member 12	DNAJB12	20	7	7	1.22012	8	1.76256	0.107589
IMB1_HUMAN	Q14974	Importin subunit beta-1	KPNB1	5.37	4	4	0.300883	3	1.75609	0.223178
HUWE1_HUMAN	Q7Z6Z7	E3 ubiquitin-protein ligase HUWE1	HUWE1	0.96	3	3	0.897648	3	1.75509	0.229677
STXB3_HUMAN	O00186	Syntaxin-binding protein 3	STXBP3	6.42	3	3	0.0360624	2	1.74631	0.286371
CHP1_HUMAN	Q99653	Calcineurin B homologous protein 1	CHP1	37.44	7	7	0.85827	11	1.74232	0.0738926
TRAP1_HUMAN	Q12931	Heat shock protein 75 kDa, mitochondrial	TRAP1	8.38	4	5	1.09607	4	1.74101	0.191381
ANXA2_HUMAN	P07355	Annexin A2	ANXA2	39.82	18	18	0.565102	23	1.73822	0.0243976
KS6A3_HUMAN	P51812	Ribosomal protein S6 kinase alpha-3	RPS6KA3	5.27	3	3	0.940657	3	1.73617	0.237376
NDUS1_HUMAN	P28331	NADH-ubiquinone oxidoreductase 75 kDa subunit, mitochondrial	NDUFS1	4.81	3	3	0.273237	3	1.73556	0.236676
G3V5X9_HUMAN	G3V5X9	Sorting nexin-6 (Fragment)	SNX6	12.13	3	3	0.344361	2	1.7355	0.287271
F8WF48_HUMAN	F8WF48	Translocation protein SEC62	SEC62	24.71	3	3	0.497647	3	1.72521	0.232577
A0A087WUT6_HUMAN	A0A087WUT6	Eukaryotic translation initiation factor 5B	EIF5B	9.84	9	9	0.633253	7	1.72288	0.130487
PPAC_HUMAN	P24666	Low molecular weight phosphotyrosine protein phosphatase	ACP1	15.82	3	3	0.342006	5	1.72213	0.173783
G3V5M0_HUMAN	G3V5M0	DNA-(apurinic or apyrimidinic site) lyase (Fragment)	APEX1	16.05	2	2	0.311127	2	1.71999	0.29967
GT251_HUMAN	Q8NBJ5	Procollagen galactosyltransferase 1	COLGALT1	3.05	2	2	0.896611	2	1.71347	0.308669
RL5_HUMAN	P46777	60S ribosomal protein L5	RPL5	11.11	3	3	0.434138	3	1.70546	0.249275
HS90A_HUMAN	P07900	Heat shock protein HSP 90-alpha	HSP90AA1	26.23	7	20	0.428136	11	1.70115	0.0929907
C9J2Q4_HUMAN	C9J2Q4	Septin-2 (Fragment)	SEPT2	31.52	5	5	1.27509	6	1.69756	0.166183
CH60_HUMAN	P10809	60 kDa heat shock protein, mitochondrial	HSPD1	46.6	24	24	2.29452	31	1.69364	0.0153985
A0A087X1I3_HUMAN	A0A087X1I3	Succinate dehydrogenase [ubiquinone] flavoprotein subunit, mitochondrial	SDHA	14.07	5	6	0.584324	5	1.68862	0.194781
DJB11_HUMAN	Q9UBS4	DnaJ homolog subfamily B member 11	DNAJB11	25.42	7	7	0.32488	12	1.68075	0.0945905
H0YLU7_HUMAN	H0YLU7	Electron transfer flavoprotein subunit alpha, mitochondrial (Fragment)	ETFA	31.68	7	7	0.695721	8	1.67969	0.138886
POF1B_HUMAN	Q8WVV4	Protein POF1B	POF1B	11.54	6	6	0.615159	6	1.67869	0.173683
A8MXL6_HUMAN	A8MXL6	Protein SEC13 homolog	SEC13	11.97	2	2	0.978636	2	1.67466	0.327267
H0Y3T6_HUMAN	H0Y3T6	45 kDa calcium-binding protein (Fragment)	SDF4	11.93	2	2	0.679965	3	1.67106	0.267073
G5EA31_HUMAN	G5EA31	Protein transport protein Sec24C	SEC24C	2.69	2	2	1.98748	3	1.67061	0.267173
H0YFC6_HUMAN	H0YFC6	GTP-binding nuclear protein Ran (Fragment)	RAN	30.1	4	4	0.319535	4	1.6701	0.228577
F120A_HUMAN	Q9NZB2	Constitutive coactivator of PPAR-gamma-like protein 1	FAM120A	8.32	7	7	1.17978	7	1.65495	0.164584
A0A087X176_HUMAN	A0A087X176	Sulfhydryl oxidase	QSOX2	3.16	2	2	0.753776	2	1.6532	0.337066
AAKG1_HUMAN	P54619	5'-AMP-activated protein kinase subunit gamma-1	PRKAG1	19.03	6	6	0.481482	8	1.64779	0.161784
H3BNX3_HUMAN	H3BNX3	Uncharacterized protein (Fragment)	4 SV	15.57	4	4	0.696201	5	1.64277	0.222778
A0A024R4E5_HUMAN	A0A024R4E5	High density lipoprotein binding protein (Vigilin), isoform CRA_a	HDLBP	10.88	11	11	0.578832	12	1.64089	0.114189
C9JC03_HUMAN	C9JC03	EH domain-containing protein 1 (Fragment)	EHD1	7.22	3	3	0.270822	2	1.63935	0.341266
H0Y6Y4_HUMAN	H0Y6Y4	Ubiquitin carboxyl-terminal hydrolase isozyme L5 (Fragment)	UCHL5	16.06	2	2	1.13208	2	1.63506	0.345465
NHRF2_HUMAN	Q15599	Na(+)/H(+) exchange regulatory cofactor NHE-RF2	SLC9A3R2	28.78	8	8	0.493745	8	1.63474	0.170983
SYFA_HUMAN	Q9Y285	Phenylalanine--tRNA ligase alpha subunit	FARSA	4.92	2	2	0.147785	2	1.63116	0.352365
H0YH88_HUMAN	H0YH88	Nucleosome assembly protein 1-like 1 (Fragment)	NAP1L1	15.82	2	2	0.663973	2	1.62608	0.350165
TNPO1_HUMAN	Q92973	Transportin-1	TNPO1	4.57	2	2	0.287792	2	1.62279	0.341766
AT2A2_HUMAN	P16615	Sarcoplasmic/endoplasmic reticulum calcium ATPase 2	ATP2A2	19.58	18	18	0.67722	22	1.62174	0.0662934
GALK1_HUMAN	P51570	Galactokinase	GALK1	7.65	2	2	0.0127279	2	1.60797	0.357064
AAPK1_HUMAN	Q13131	5'-AMP-activated protein kinase catalytic subunit alpha-1	PRKAA1	14.49	7	7	0.528204	11	1.60546	0.153785
DHE3_HUMAN	P00367	Glutamate dehydrogenase 1, mitochondrial	GLUD1	24.19	12	12	0.562237	15	1.59343	0.121288
1433Z_HUMAN	P63104	14-3-3 protein zeta/delta	YWHAZ	14.29	2	3	0.226274	2	1.59298	0.367163
CKAP4_HUMAN	Q07065	Cytoskeleton-associated protein 4	CKAP4	21.76	10	10	0.727547	13	1.59098	0.141486
UGDH_HUMAN	O60701	UDP-glucose 6-dehydrogenase	UGDH	17.81	7	7	0.234829	9	1.58638	0.184282
IDHC_HUMAN	O75874	Isocitrate dehydrogenase [NADP] cytoplasmic	IDH1	7.49	3	3	0.590979	3	1.58495	0.320468
E7ENZ3_HUMAN	E7ENZ3	T-complex protein 1 subunit epsilon	CCT5	15.23	7	7	0.932278	6	1.57976	0.232277
MK01_HUMAN	P28482	Mitogen-activated protein kinase 1	MAPK1	11.11	4	4	0.256821	5	1.5729	0.260474
EF1G_HUMAN	P26641	Elongation factor 1-gamma	EEF1G	10.76	4	4	0.331526	4	1.57085	0.285171
H3BRU6_HUMAN	H3BRU6	Poly(rC)-binding protein 2 (Fragment)	PCBP2	27.24	3	6	0.402725	4	1.55499	0.309869
PSMD7_HUMAN	P51665	26S proteasome non-ATPase regulatory subunit 7	PSMD7	5.86	2	2	0.270115	2	1.54927	0.39836
SYLC_HUMAN	Q9P2J5	Leucine--tRNA ligase, cytoplasmic	LARS	1.87	2	2	0.0820244	2	1.54791	0.40016
IPYR_HUMAN	Q15181	Inorganic pyrophosphatase	PPA1	5.88	2	2	0.574645	4	1.54766	0.30077
PCBP1_HUMAN	Q15365	Poly(rC)-binding protein 1	PCBP1	32.58	5	8	0.154064	7	1.54389	0.246675
ACSL3_HUMAN	O95573	Long-chain-fatty-acid--CoA ligase 3	ACSL3	9.72	4	4	0.469109	3	1.54005	0.352665
E7EX73_HUMAN	E7EX73	Eukaryotic translation initiation factor 4 gamma 1	EIF4G1	3.34	4	4	0.139309	3	1.53673	0.351765
ADT2_HUMAN	P05141	ADP/ATP translocase 2	SLC25A5	18.46	6	6	0.495193	6	1.53573	0.262574
ZBT7B_HUMAN	O15156	Zinc finger and BTB domain-containing protein 7B	ZBTB7B	3.71	2	2	1.08187	2	1.53493	0.412259
PRDX3_HUMAN	P30048	Thioredoxin-dependent peroxide reductase, mitochondrial	PRDX3	11.33	3	3	0.851646	3	1.53373	0.351465
J3QRP6_HUMAN	J3QRP6	Na(+)/H(+) exchange regulatory cofactor NHE-RF1 (Fragment)	SLC9A3R1	23.26	3	3	0.651588	4	1.53185	0.315168
TYY1_HUMAN	P25490	Transcriptional repressor protein YY1	YY1	5.8	3	3	0.700101	3	1.51705	0.359364
RHG17_HUMAN	Q68EM7	Rho GTPase-activating protein 17	ARHGAP17	3.86	2	2	0.122329	2	1.51403	0.427257
ODPA_HUMAN	P08559	Pyruvate dehydrogenase E1 component subunit alpha, somatic form, mitochondrial	PDHA1	10.51	4	4	0.470098	4	1.51227	0.331967
NDUS6_HUMAN	O75380	NADH dehydrogenase [ubiquinone] iron-sulfur protein 6, mitochondrial	NDUFS6	23.39	2	2	0.260215	2	1.51184	0.417258
SYVC_HUMAN	P26640	Valine--tRNA ligase	VARS	7.44	6	7	1.08573	6	1.51064	0.30037
SYIM_HUMAN	Q9NSE4	Isoleucine--tRNA ligase, mitochondrial	IARS2	12.06	10	10	0.701694	10	1.51018	0.246675
G3XAL9_HUMAN	G3XAL9	Solute carrier family 12 (Sodium/potassium/chloride transporters), member 2, isoform CRA_a	SLC12A2	2.78	2	2	0.255266	2	1.50371	0.418958
SERA_HUMAN	O43175	D-3-phosphoglycerate dehydrogenase	PHGDH	10.88	4	4	0.824487	2	1.50288	0.422858
GNAS2_HUMAN	P63092	Guanine nucleotide-binding protein G(s) subunit alpha isoforms short	GNAS	17.51	4	5	0.432662	4	1.50224	0.350865
MYO1E_HUMAN	Q12965	Unconventional myosin-Ie	MYO1E	4.42	4	4	0.621767	4	1.49362	0.349965
BIG1_HUMAN	Q9Y6D6	Brefeldin A-inhibited guanine nucleotide-exchange protein 1	ARFGEF1	1.62	3	3	1.12826	3	1.48967	0.385261
C9JRP1_HUMAN	C9JRP1	Sodium bicarbonate cotransporter 3 (Fragment)	SLC4A7	3.52	3	3	0.4179	2	1.48335	0.437556
PYGB_HUMAN	P11216	Glycogen phosphorylase, brain form	PYGB	16.25	13	13	0.747823	15	1.4806	0.231677
MY18A_HUMAN	Q92614	Unconventional myosin-XVIIIa	MYO18A	4.48	8	8	0.840969	7	1.47117	0.30417
PSMD4_HUMAN	P55036	26S proteasome non-ATPase regulatory subunit 4	PSMD4	20.42	5	5	0.250091	5	1.46662	0.349065
ROCK2_HUMAN	O75116	Rho-associated protein kinase 2	ROCK2	2.95	4	4	1.72005	4	1.46406	0.381562
COPB_HUMAN	P53618	Coatomer subunit beta	COPB1	2.1	2	2	0.320901	3	1.46247	0.405359
H3BRG4_HUMAN	H3BRG4	Cytochrome b-c1 complex subunit 2, mitochondrial	UQCRC2	12.62	4	4	0.389026	6	1.46053	0.333967
DDX3X_HUMAN	O00571	ATP-dependent RNA helicase DDX3X	DDX3X	10.27	6	7	0.331047	8	1.46049	0.307969
DNJA3_HUMAN	Q96EY1	DnaJ homolog subfamily A member 3, mitochondrial	DNAJA3	8.33	3	3	0.597866	4	1.45906	0.381262
RS19_HUMAN	P39019	40S ribosomal protein S19	RPS19	27.59	4	4	0.304707	5	1.45758	0.355164
2AAA_HUMAN	P30153	Serine/threonine-protein phosphatase 2A 65 kDa regulatory subunit A alpha isoform	PPP2R1A	15.11	7	7	0.229633	6	1.45681	0.337666
H0YD73_HUMAN	H0YD73	26S proteasome non-ATPase regulatory subunit 13 (Fragment)	PSMD13	9.05	2	2	0.103945	2	1.45064	0.466053
TCPD_HUMAN	P50991	T-complex protein 1 subunit delta	CCT4	7.05	3	3	1.35723	3	1.45042	0.406559
A0A0A0MR59_HUMAN	A0A0A0MR59	Pumilio homolog 2	PUM2	2.69	2	2	0.152735	2	1.44898	0.474753
A0A087WU93_HUMAN	A0A087WU93	AP-2 complex subunit beta (Fragment)	AP2B1	4.37	2	2	0.453255	2	1.44539	0.467053
NDUA7_HUMAN	O95182	NADH dehydrogenase [ubiquinone] 1 alpha subcomplex subunit 7	NDUFA7	25.66	2	2	0.00141421	2	1.44	0.474653
TACO1_HUMAN	Q9BSH4	Translational activator of cytochrome c oxidase 1	TACO1	24.24	5	5	0.317769	8	1.43628	0.322668
ES8L2_HUMAN	Q9H6S3	Epidermal growth factor receptor kinase substrate 8-like protein 2	EPS8L2	5.17	3	3	0.209476	3	1.43366	0.438356
SMAD3_HUMAN	P84022	Mothers against decapentaplegic homolog 3	SMAD3	4.47	2	2	0.0928278	3	1.42199	0.434357
MECP2_HUMAN	P51608	Methyl-CpG-binding protein 2	MECP2	5.97	3	3	0.0869787	5	1.41329	0.40126
PLEC_HUMAN	Q15149	Plectin	PLEC	2.35	8	8	0.457221	6	1.41055	0.381862
Q5QPP3_HUMAN	Q5QPP3	UDP-glucose 4-epimerase (Fragment)	GALE	7.93	2	2	0.309729	3	1.41051	0.450255
C9J9K3_HUMAN	C9J9K3	40S ribosomal protein SA (Fragment)	RPSA	15.59	3	3	0.54958	6	1.40963	0.380362
GBB1_HUMAN	P62873	Guanine nucleotide-binding protein G(I)/G(S)/G(T) subunit beta-1	GNB1	9.41	3	3	1.13825	3	1.4091	0.454755
SDF2L_HUMAN	Q9HCN8	Stromal cell-derived factor 2-like protein 1	SDF2L1	18.55	3	3	0.494096	5	1.40548	0.40246
CY1_HUMAN	P08574	Cytochrome c1, heme protein, mitochondrial	CYC1	11.69	3	3	0.194158	3	1.40393	0.464454
B5MCP9_HUMAN	B5MCP9	40S ribosomal protein S7	RPS7	16.04	2	2	0.144951	4	1.40114	0.435656
NAMPT_HUMAN	P43490	Nicotinamide phosphoribosyltransferase	NAMPT	18.94	9	9	0.420267	12	1.3992	0.331067
A0A087WW66_HUMAN	A0A087WW66	26S proteasome non-ATPase regulatory subunit 1	PSMD1	11.02	7	7	1.31821	6	1.39916	0.39866
DDX17_HUMAN	Q92841	Probable ATP-dependent RNA helicase DDX17	DDX17	12.89	8	9	0.413008	8	1.39785	0.369463
DCD_HUMAN	P81605	Dermcidin	DCD	26.36	3	3	0.989726	5	1.3936	0.413859
HXK1_HUMAN	P19367	Hexokinase-1	HK1	5.56	5	5	0.630075	4	1.39236	0.436256
H0YD97_HUMAN	H0YD97	Pyruvate dehydrogenase protein X component, mitochondrial (Fragment)	PDHX	10.05	2	2	0.120208	2	1.39141	0.512849
K22E_HUMAN	P35908	Keratin, type II cytoskeletal 2 epidermal	KRT2	40.69	17	24	0.742074	26	1.38668	0.29987
TCPZ_HUMAN	P40227	T-complex protein 1 subunit zeta	CCT6A	6.59	3	3	0.34484	3	1.38644	0.474553
SF3A3_HUMAN	Q12874	Splicing factor 3A subunit 3	SF3A3	3.99	2	2	0.124451	2	1.3812	0.524848
OPA1_HUMAN	O60313	Dynamin-like 120 kDa protein, mitochondrial	OPA1	4.48	4	4	0.49767	3	1.38062	0.482052
PRKRA_HUMAN	O75569	Interferon-inducible double-stranded RNA-dependent protein kinase activator A	PRKRA	18.53	5	5	0.567432	6	1.37851	0.412559
PFKAP_HUMAN	Q01813	ATP-dependent 6-phosphofructokinase, platelet type	PFKP	10.71	7	8	0.679081	9	1.37426	0.386661
SPTB2_HUMAN	Q01082	Spectrin beta chain, non-erythrocytic 1	SPTBN1	9.52	17	17	1.16169	17	1.37309	0.356864
B4DLR8_HUMAN	B4DLR8	NAD(P)H dehydrogenase [quinone] 1	NQO1	22.28	5	5	0.330139	8	1.36775	0.39646
G8JLG1_HUMAN	G8JLG1	Structural maintenance of chromosomes protein	SMC1A	14.12	15	15	0.201391	15	1.36774	0.361064
FA98A_HUMAN	Q8NCA5	Protein FAM98A	FAM98A	11.75	3	3	2.43334	3	1.35969	0.505449
K2C5_HUMAN	P13647	Keratin, type II cytoskeletal 5	KRT5	22.37	5	16	0.636531	5	1.35742	0.461154
NDUV2_HUMAN	P19404	NADH dehydrogenase [ubiquinone] flavoprotein 2, mitochondrial	NDUFV2	13.65	3	3	0.177151	3	1.35699	0.50085
AMPL_HUMAN	P28838	Cytosol aminopeptidase	LAP3	5.01	2	2	0.053033	2	1.35698	0.558644
Q5JWQ4_HUMAN	Q5JWQ4	Neuropilin-1	NRP1	3.52	2	2	0.10748	2	1.35687	0.552145
H7BZW2_HUMAN	H7BZW2	Centrosomal protein of 85 kDa (Fragment)	CEP85	6.67	2	2	0.111723	2	1.3567	0.536246
DDX6_HUMAN	P26196	Probable ATP-dependent RNA helicase DDX6	DDX6	8.07	3	3	0.26811	3	1.35397	0.512449
CSDE1_HUMAN	O75534	Cold shock domain-containing protein E1	CSDE1	4.76	4	4	0.457223	3	1.35083	0.508049
SYWM_HUMAN	Q9UGM6	Tryptophan--tRNA ligase, mitochondrial	WARS2	12.5	4	4	0.264648	5	1.35045	0.458354
K2C1_HUMAN	P04264	Keratin, type II cytoskeletal 1	KRT1	52.02	29	33	0.429034	49	1.3493	0.347065
CPT1A_HUMAN	P50416	Carnitine O-palmitoyltransferase 1, liver isoform	CPT1A	3.49	2	2	0.387074	3	1.34798	0.524748
1433G_HUMAN	P61981	14-3-3 protein gamma	YWHAG	13.36	3	3	0.267081	3	1.34676	0.515748
A0A087X0K9_HUMAN	A0A087X0K9	Tight junction protein ZO-1	TJP1	1.37	2	2	0.0360624	2	1.34426	0.557044
PSD11_HUMAN	O00231	26S proteasome non-ATPase regulatory subunit 11	PSMD11	21.8	8	8	0.398159	9	1.32557	0.458454
DNJA2_HUMAN	O60884	DnaJ homolog subfamily A member 2	DNAJA2	16.26	6	6	0.41467	10	1.3219	0.456954
E9PMX3_HUMAN	E9PMX3	NADH dehydrogenase [ubiquinone] flavoprotein 1, mitochondrial (Fragment)	NDUFV1	19.66	3	3	0.142311	3	1.32138	0.542746
M0QYT0_HUMAN	M0QYT0	Uncharacterized protein (Fragment)	1 SV	8.41	3	3	0.110479	4	1.32125	0.513349
DRG1_HUMAN	Q9Y295	Developmentally-regulated GTP-binding protein 1	DRG1	12.26	3	3	0.349056	3	1.31978	0.542246
K2C8_HUMAN	P05787	Keratin, type II cytoskeletal 8	KRT8	28.78	9	17	0.542723	11	1.31707	0.467353
E9PEM5_HUMAN	E9PEM5	Lipopolysaccharide-responsive and beige-like anchor protein	LRBA	1.2	2	2	1.04086	2	1.31505	0.585141
NDK8_HUMAN	O60361	Putative nucleoside diphosphate kinase	NME2P1	33.58	4	4	0.338439	6	1.31406	0.505049
Q5T6W2_HUMAN	Q5T6W2	Heterogeneous nuclear ribonucleoprotein K (Fragment)	HNRNPK	17.68	6	6	2.32597	12	1.30814	0.468553
KHDR1_HUMAN	Q07666	KH domain-containing, RNA-binding, signal transduction-associated protein 1	KHDRBS1	6.32	4	4	0.239705	7	1.30547	0.49825
HSPB1_HUMAN	P04792	Heat shock protein beta-1	HSPB1	22.44	5	5	0.739878	7	1.30455	0.50195
ALDH2_HUMAN	P05091	Aldehyde dehydrogenase, mitochondrial	ALDH2	8.9	3	4	0.468888	3	1.30128	0.560444
UCRI_HUMAN	P47985	Cytochrome b-c1 complex subunit Rieske, mitochondrial	UQCRFS1	5.84	2	2	0.174655	2	1.29864	0.605439
TBK1_HUMAN	Q9UHD2	Serine/threonine-protein kinase TBK1	TBK1	2.88	2	2	0	2	1.295	0.618838
RTCB_HUMAN	Q9Y3I0	tRNA-splicing ligase RtcB homolog	RTCB	24.55	12	12	0.805405	16	1.29319	0.494551
G3V5T5_HUMAN	G3V5T5	Type 1 phosphatidylinositol 4,5-bisphosphate 4-phosphatase (Fragment)	TMEM55B	51.16	2	2	0.468925	3	1.29083	0.576242
RL34_HUMAN	P49207	60S ribosomal protein L34	RPL34	14.53	2	2	0.205939	3	1.28849	0.579842
NPM_HUMAN	P06748	Nucleophosmin	NPM1	10.88	4	4	0.329096	3	1.28624	0.586241
ELAV1_HUMAN	Q15717	ELAV-like protein 1	ELAVL1	11.66	3	3	0.148698	3	1.28408	0.581842
QCR6_HUMAN	P07919	Cytochrome b-c1 complex subunit 6, mitochondrial	UQCRH	38.46	4	4	0.208133	5	1.28381	0.535746
MYOF_HUMAN	Q9NZM1	Myoferlin	MYOF	22.76	38	38	0.365595	44	1.28362	0.515248
E9PLJ3_HUMAN	E9PLJ3	Cofilin-1 (Fragment)	CFL1	20.25	2	2	0.119447	4	1.28333	0.556644
FA5_HUMAN	P12259	Coagulation factor V	F5	1.03	2	2	0.443731	4	1.2798	0.576342
ERP44_HUMAN	Q9BS26	Endoplasmic reticulum resident protein 44	ERP44	14.78	6	6	0.129853	7	1.27185	0.537446
CN166_HUMAN	Q9Y224	UPF0568 protein C14orf166	C14orf166	20.49	5	5	0.229002	7	1.27169	0.549045
RINI_HUMAN	P13489	Ribonuclease inhibitor	RNH1	14.1	5	5	0.871434	4	1.26998	0.583942
PRKDC_HUMAN	P78527	DNA-dependent protein kinase catalytic subunit	PRKDC	3.97	11	11	0.722759	9	1.26461	0.548745
SYDM_HUMAN	Q6PI48	Aspartate--tRNA ligase, mitochondrial	DARS2	13.8	7	7	0.513922	8	1.26358	0.548045
SLIRP_HUMAN	Q9GZT3	SRA stem-loop-interacting RNA-binding protein, mitochondrial	SLIRP	23.85	3	3	0.0861486	4	1.26104	0.592141
Q5H928_HUMAN	Q5H928	3-hydroxyacyl-CoA dehydrogenase type-2	HSD17B10	16.57	2	2	0.0487904	2	1.25903	0.653935
LPPRC_HUMAN	P42704	Leucine-rich PPR motif-containing protein, mitochondrial	LRPPRC	9.83	13	13	0.731487	17	1.25896	0.568543
I3L139_HUMAN	I3L139	Ketosamine-3-kinase	FN3KRP	19.31	3	3	1.71566	3	1.25873	0.612339
AHSA1_HUMAN	O95433	Activator of 90 kDa heat shock protein ATPase homolog 1	AHSA1	8.58	3	3	0.208618	3	1.25539	0.611639
IF2B1_HUMAN	Q9NZI8	Insulin-like growth factor 2 mRNA-binding protein 1	IGF2BP1	8.15	4	4	0.544958	4	1.25501	0.59704
PRS7_HUMAN	P35998	26S protease regulatory subunit 7	PSMC2	10.16	4	4	0.254072	4	1.25447	0.59564
KINH_HUMAN	P33176	Kinesin-1 heavy chain	KIF5B	35.31	28	28	0.650622	36	1.25402	0.59944
A0A0B4J1Y5_HUMAN	A0A0B4J1Y5	Epidermal growth factor receptor	EGFR	17.35	9	9	0.396355	8	1.24888	0.566743
RL4_HUMAN	P36578	60S ribosomal protein L4	RPL4	10.54	4	4	0.81883	2	1.24605	0.669233
EF1B_HUMAN	P24534	Elongation factor 1-beta	EEF1B2	17.78	3	3	0.436737	4	1.24135	0.611439
OSBL9_HUMAN	Q96SU4	Oxysterol-binding protein-related protein 9	OSBPL9	2.72	2	2	0.193747	2	1.2314	0.681532
RL23A_HUMAN	P62750	60S ribosomal protein L23a	RPL23A	27.56	4	4	0.340381	6	1.22462	0.614939
RUVB2_HUMAN	Q9Y230	RuvB-like 2	RUVBL2	10.8	5	5	0.0863032	4	1.22106	0.635336
H3BND8_HUMAN	H3BND8	Ubiquitin carboxyl-terminal hydrolase (Fragment)	USP7	11.66	8	8	0.297884	9	1.22022	0.612939
UBR4_HUMAN	Q5T4S7	E3 ubiquitin-protein ligase UBR4	UBR4	0.6	2	2	0.296278	2	1.21964	0.69843
PACN2_HUMAN	Q9UNF0	Protein kinase C and casein kinase substrate in neurons protein 2	PACSIN2	8.44	4	4	0.211005	5	1.21612	0.627537
PRS6B_HUMAN	P43686	26S protease regulatory subunit 6B	PSMC4	11.96	3	3	0.357308	3	1.21582	0.661634
A0A087X2G1_HUMAN	A0A087X2G1	ATP-dependent RNA helicase DDX1	DDX1	17.15	8	8	0.202511	8	1.21569	0.628337
SFPQ_HUMAN	P23246	Splicing factor, proline- and glutamine-rich	SFPQ	5.8	4	5	0.771886	7	1.21446	0.629437
CATA_HUMAN	P04040	Catalase	CAT	10.25	5	5	0.370359	5	1.21319	0.632337
RS10_HUMAN	P46783	40S ribosomal protein S10	RPS10	13.94	3	3	0.430628	2	1.21286	0.69883
WDFY1_HUMAN	Q8IWB7	WD repeat and FYVE domain-containing protein 1	WDFY1	9.27	3	3	0.0591946	3	1.21202	0.676132
C9J634_HUMAN	C9J634	Pyruvate dehydrogenase E1 component subunit beta, mitochondrial	PDHB	14.57	4	4	0.60544	5	1.21195	0.646935
K7EIU8_HUMAN	K7EIU8	Mothers against decapentaplegic homolog	SMAD4	10.75	3	3	0.231882	3	1.21104	0.676232
EIF3C_HUMAN	Q99613	Eukaryotic translation initiation factor 3 subunit C	EIF3C	3.29	3	3	0.735163	3	1.20872	0.677532
K1C9_HUMAN	P35527	Keratin, type I cytoskeletal 9	KRT9	50.24	24	25	0.840406	36	1.20815	0.721028
BI2L1_HUMAN	Q9UHR4	Brain-specific angiogenesis inhibitor 1-associated protein 2-like protein 1	BAIAP2L1	10.76	4	4	0.539155	4	1.20801	0.656134
H0Y4R1_HUMAN	H0Y4R1	Inosine-5'-monophosphate dehydrogenase 2 (Fragment)	IMPDH2	12.55	4	4	0.237605	4	1.20559	0.667633
RS14_HUMAN	P62263	40S ribosomal protein S14	RPS14	15.23	2	2	0.512652	2	1.19994	0.716528
E7ER27_HUMAN	E7ER27	Peroxisomal multifunctional enzyme type 2	HSD17B4	7.8	3	3	0.239659	3	1.19711	0.688531
OAS3_HUMAN	Q9Y6K5	2'-5'-oligoadenylate synthase 3	OAS3	4.97	4	4	0.327773	4	1.19506	0.679332
RS25_HUMAN	P62851	40S ribosomal protein S25	RPS25	24	3	3	0.21207	4	1.19314	0.681832
RL7A_HUMAN	P62424	60S ribosomal protein L7a	RPL7A	16.17	5	5	1.70838	6	1.19286	0.665333
J3KMX1_HUMAN	J3KMX1	Nuclear pore complex protein Nup88 (Fragment)	NUP88	8.91	4	4	0.143639	4	1.19274	0.679032
EHD2_HUMAN	Q9NZN4	EH domain-containing protein 2	EHD2	9.58	4	4	0.10232	3	1.18931	0.69643
TBA1B_HUMAN	P68363	Tubulin alpha-1B chain	TUBA1B	33.92	12	16	1.07723	12	1.18391	0.675232
STAT1_HUMAN	P42224	Signal transducer and activator of transcription 1-alpha/beta	STAT1	12.13	7	7	0.533184	7	1.17971	0.681632
Q5T4L4_HUMAN	Q5T4L4	40S ribosomal protein S27	RPS27	18.18	2	2	0.0701498	3	1.17858	0.715628
UBP8_HUMAN	P40818	Ubiquitin carboxyl-terminal hydrolase 8	USP8	1.88	2	2	0.301935	2	1.17831	0.744726
ERF3A_HUMAN	P15170	Eukaryotic peptide chain release factor GTP-binding subunit ERF3A	GSPT1	11.02	4	4	0.420741	4	1.17673	0.705529
DNJC7_HUMAN	Q99615	DnaJ homolog subfamily C member 7	DNAJC7	13.36	7	7	0.349931	8	1.17386	0.684232
H0YN73_HUMAN	H0YN73	40S ribosomal protein S17 (Fragment)	RPS17	35.59	3	3	0.125739	6	1.16933	0.70103
H0Y8V4_HUMAN	H0Y8V4	Chromodomain-helicase-DNA-binding protein 1 (Fragment)	CHD1	16.81	2	2	0.25173	2	1.1665	0.757524
RS2_HUMAN	P15880	40S ribosomal protein S2	RPS2	20.48	7	7	0.332376	11	1.16626	0.70473
NDUS3_HUMAN	O75489	NADH dehydrogenase [ubiquinone] iron-sulfur protein 3, mitochondrial	NDUFS3	12.88	3	3	0.5407	3	1.16402	0.740526
EF1A1_HUMAN	P68104	Elongation factor 1-alpha 1	EEF1A1	30.3	13	13	1.91928	14	1.15876	0.734427
SPRC_HUMAN	P09486	SPARC	SPARC	13.2	4	4	1.28643	3	1.15874	0.744126
K2C7_HUMAN	P08729	Keratin, type II cytoskeletal 7	KRT7	23.24	9	13	1.20542	9	1.15685	0.723028
TIF1B_HUMAN	Q13263	Transcription intermediary factor 1-beta	TRIM28	4.91	4	4	0.315593	4	1.15332	0.743026
K1C14_HUMAN	P02533	Keratin, type I cytoskeletal 14	KRT14	24.58	3	12	0.635179	3	1.15251	0.754425
CCNT1_HUMAN	O60563	Cyclin-T1	CCNT1	4.13	3	3	0.500552	3	1.15175	0.755524
CPSF7_HUMAN	Q8N684	Cleavage and polyadenylation specificity factor subunit 7	CPSF7	8.49	4	4	0.700184	4	1.14905	0.750925
QCR1_HUMAN	P31930	Cytochrome b-c1 complex subunit 1, mitochondrial	UQCRC1	19.17	6	6	0.178081	8	1.14634	0.738526
PRS4_HUMAN	P62191	26S protease regulatory subunit 4	PSMC1	18.41	6	6	0.390124	6	1.14453	0.744826
K1C16_HUMAN	P08779	Keratin, type I cytoskeletal 16	KRT16	26.85	4	13	0.543081	3	1.1418	0.769123
RS18_HUMAN	P62269	40S ribosomal protein S18	RPS18	21.05	4	4	0.190484	4	1.1418	0.754225
S100P_HUMAN	P25815	Protein S100-P	S100P	24.21	2	2	0.235467	2	1.14142	0.788421
H3BQB1_HUMAN	H3BQB1	Adenine phosphoribosyltransferase (Fragment)	APRT	23.46	4	4	0.112093	4	1.13965	0.761724
CALU_HUMAN	O43852	Calumenin	CALU	13.65	3	3	0.271371	3	1.13373	0.786821
LMNA_HUMAN	P02545	Prelamin-A/C	LMNA	12.65	6	6	0.319824	10	1.13194	0.761024
CKAP5_HUMAN	Q14008	Cytoskeleton-associated protein 5	CKAP5	1.92	4	4	0.937379	4	1.1305	0.776022
RS20_HUMAN	P60866	40S ribosomal protein S20	RPS20	22.69	3	3	0.304313	6	1.12965	0.768123
C9JZE5_HUMAN	C9JZE5	Kinesin light chain 4 (Fragment)	KLC4	13.58	3	3	0.348354	3	1.12862	0.79532
TCRG1_HUMAN	O14776	Transcription elongation regulator 1	TCERG1	1.91	2	2	0.571342	2	1.12464	0.818618
G6PD_HUMAN	P11413	Glucose-6-phosphate 1-dehydrogenase	G6PD	19.42	10	10	0.309472	11	1.12457	0.781922
M0R0F0_HUMAN	M0R0F0	40S ribosomal protein S5 (Fragment)	RPS5	12	3	3	0.25835	4	1.12446	0.790821
LIMS1_HUMAN	P48059	LIM and senescent cell antigen-like-containing domain protein 1	LIMS1	9.23	3	3	0.460044	3	1.12368	0.79652
SBSN_HUMAN	Q6UWP8	Suprabasin	SBSN	4.75	2	2	0.531744	2	1.12271	0.822018
A0A087X1X5_HUMAN	A0A087X1X5	Calponin (Fragment)	CNN2	16.75	3	3	1.09799	4	1.1215	0.787921
DLDH_HUMAN	P09622	Dihydrolipoyl dehydrogenase, mitochondrial	DLD	6.88	3	3	0.349311	2	1.12111	0.814419
SRP72_HUMAN	O76094	Signal recognition particle subunit SRP72	SRP72	8.05	5	5	0.157095	5	1.11827	0.788921
Q5JR95_HUMAN	Q5JR95	40S ribosomal protein S8	RPS8	11.7	2	2	0.714178	2	1.11387	0.837216
LEG1_HUMAN	P09382	Galectin-1	LGALS1	31.85	4	4	0.322947	6	1.11209	0.79762
BLVRB_HUMAN	P30043	Flavin reductase (NADPH)	BLVRB	25.73	3	3	0.111499	3	1.11017	0.816118
EIF3A_HUMAN	Q14152	Eukaryotic translation initiation factor 3 subunit A	EIF3A	3.47	4	4	0.682092	5	1.10798	0.810519
H9KV75_HUMAN	H9KV75	Alpha-actinin-1	ACTN1	3.41	2	2	0.752362	2	1.10789	0.847115
RS12_HUMAN	P25398	40S ribosomal protein S12	RPS12	26.52	4	4	1.17074	4	1.10726	0.820218
U5S1_HUMAN	Q15029	116 kDa U5 small nuclear ribonucleoprotein component	EFTUD2	10.08	7	8	0.252766	6	1.1041	0.809219
TBB5_HUMAN	P07437	Tubulin beta chain	TUBB	23.2	1	10	0.337997	2	1.10239	0.843116
I3L397_HUMAN	I3L397	Eukaryotic translation initiation factor 5A (Fragment)	EIF5A	34.93	9	9	0.180681	17	1.10005	0.847915
A0A087WXZ3_HUMAN	A0A087WXZ3	YTH domain-containing family protein 2	YTHDF2	8.08	5	5	0.517233	5	1.09829	0.824718
USO1_HUMAN	O60763	General vesicular transport factor p115	USO1	7.69	6	6	0.753167	6	1.09821	0.819618
DHX15_HUMAN	O43143	Putative pre-mRNA-splicing factor ATP-dependent RNA helicase DHX15	DHX15	19.87	15	15	1.04462	25	1.09653	0.890811
C1TC_HUMAN	P11586	C-1-tetrahydrofolate synthase, cytoplasmic	MTHFD1	15.51	13	13	0.446186	16	1.09289	0.856314
F5H6E2_HUMAN	F5H6E2	Unconventional myosin-Ic	MYO1C	5.97	5	5	0.911298	4	1.08757	0.843416
PRS8_HUMAN	P62195	26S protease regulatory subunit 8	PSMC5	10.84	3	3	0.0985343	3	1.08	0.870813
F8VZY9_HUMAN	F8VZY9	Keratin, type I cytoskeletal 18	KRT18	18.67	7	8	0.30777	8	1.07723	0.854715
C9JMC5_HUMAN	C9JMC5	Aldehyde dehydrogenase, dimeric NADP-preferring (Fragment)	ALDH3A1	32.53	11	11	0.388558	13	1.07471	0.877212
F5GX77_HUMAN	F5GX77	Multifunctional methyltransferase subunit TRM112-like protein	TRMT112	25.47	2	2	0.358218	3	1.07439	0.877012
TNR6_HUMAN	P25445	Tumor necrosis factor receptor superfamily member 6	FAS	26.87	7	7	0.191198	9	1.07102	0.872813
K7EMV3_HUMAN	K7EMV3	Histone H3	H3F3B	19.57	3	3	0.318754	3	1.06886	0.880412
C9JVB6_HUMAN	C9JVB6	Mitochondrial ribonuclease P protein 1 (Fragment)	TRMT10C	15.06	3	3	0.0555908	3	1.06838	0.885711
FUS_HUMAN	P35637	RNA-binding protein FUS	FUS	4.56	3	3	1.18456	3	1.06333	0.89831
PI42A_HUMAN	P48426	Phosphatidylinositol 5-phosphate 4-kinase type-2 alpha	PIP4K2A	8.62	3	3	0.639039	3	1.05881	0.905909
F5GYN4_HUMAN	F5GYN4	Ubiquitin thioesterase OTUB1	OTUB1	13.69	2	2	0.373352	2	1.05858	0.906709
F5H365_HUMAN	F5H365	Protein transport protein Sec23A	SEC23A	8.42	4	5	0.347237	4	1.05792	0.89761
TAOK1_HUMAN	Q7L7X3	Serine/threonine-protein kinase TAO1	TAOK1	8.59	9	9	0.839341	9	1.05411	0.906709
RS27L_HUMAN	Q71UM5	40S ribosomal protein S27-like	RPS27L	14.29	2	2	0.159806	2	1.05195	0.921108
EFTU_HUMAN	P49411	Elongation factor Tu, mitochondrial	TUFM	31.64	13	13	0.358549	16	1.05194	0.921408
GSH0_HUMAN	P48507	Glutamate--cysteine ligase regulatory subunit	GCLM	16.06	3	3	0.0735504	4	1.04457	0.920508
A0A087X2D0_HUMAN	A0A087X2D0	Serine/arginine-rich-splicing factor 3	SRSF3	21.05	2	2	0.0247487	2	1.04335	0.936206
TCPG_HUMAN	P49368	T-complex protein 1 subunit gamma	CCT3	3.49	2	2	0.382545	2	1.04299	0.934507
SC23B_HUMAN	Q15437	Protein transport protein Sec23B	SEC23B	4.56	2	3	0.106066	2	1.03829	0.937906
F8WAS3_HUMAN	F8WAS3	NADH dehydrogenase [ubiquinone] 1 alpha subcomplex subunit 5	NDUFA5	51.43	4	4	0.308328	5	1.03781	0.930007
COPG1_HUMAN	Q9Y678	Coatomer subunit gamma-1	COPG1	3.2	3	3	0.213622	3	1.03377	0.943606
PRS10_HUMAN	P62333	26S protease regulatory subunit 10B	PSMC6	12.34	4	4	0.202433	5	1.03332	0.942206
SF3B1_HUMAN	O75533	Splicing factor 3B subunit 1	SF3B1	7.59	8	8	0.696583	9	1.03268	0.939206
M0R0M7_HUMAN	M0R0M7	Syntaxin-binding protein 2	STXBP2	6.62	2	2	0.263044	2	1.03136	0.948505
CT027_HUMAN	Q9GZN8	UPF0687 protein C20orf27	C20orf27	39.66	5	5	0.0725534	7	1.03085	0.943606
E9PPQ5_HUMAN	E9PPQ5	Cysteine and histidine-rich domain-containing protein 1	CHORDC1	26.09	3	3	0.21588	4	1.02781	0.950405
SRP68_HUMAN	Q9UHB9	Signal recognition particle subunit SRP68	SRP68	8.13	5	5	0.322138	5	1.02773	0.950305
2ABA_HUMAN	P63151	Serine/threonine-protein phosphatase 2A 55 kDa regulatory subunit B alpha isoform	PPP2R2A	6.71	3	3	0.186362	4	1.02461	0.952405
ALBU_HUMAN	P02768	Serum albumin	ALB	11.17	6	6	1.19434	4	1.02114	0.962304
PUR2_HUMAN	P22102	Trifunctional purine biosynthetic protein adenosine-3	GART	6.24	6	6	0.232169	7	1.02035	0.962404
U2AF1_HUMAN	Q01081	Splicing factor U2AF 35 kDa subunit	U2AF1	12.5	3	3	0.259787	3	1.02022	0.966203
DYHC1_HUMAN	Q14204	Cytoplasmic dynein 1 heavy chain 1	DYNC1H1	6.61	27	27	0.31386	24	1.01845	0.979902
F5H7Y0_HUMAN	F5H7Y0	PDZ and LIM domain protein 5	PDLIM5	12.24	6	6	0.231571	8	1.01726	0.967603
G5E9S8_HUMAN	G5E9S8	Kinesin light chain 1	KLC1	6.38	3	3	0.086031	3	1.01516	0.973403
DDX46_HUMAN	Q7L014	Probable ATP-dependent RNA helicase DDX46	DDX46	4.46	4	4	0.31042	2	1.01401	0.979202
K7EQQ9_HUMAN	K7EQQ9	60S ribosomal protein L27	RPL27	23.75	3	3	0.63132	3	1.01366	0.974303
THIO_HUMAN	P10599	Thioredoxin	TXN	20.95	2	2	0.156809	3	1.01336	0.976702
J3KS15_HUMAN	J3KS15	Peptidyl-tRNA hydrolase ICT1, mitochondrial (Fragment)	ICT1	21.88	4	4	0.0572844	5	1.01171	0.977802
NONO_HUMAN	Q15233	Non-POU domain-containing octamer-binding protein	NONO	12.95	5	7	0.409029	5	1.00659	0.987801
R4GNH3_HUMAN	R4GNH3	26S protease regulatory subunit 6A	PSMC3	21.51	7	7	0.140593	7	1.00549	0.989601
RS6_HUMAN	P62753	40S ribosomal protein S6	RPS6	19.28	5	5	1.83535	9	1.00535	0.990001
K1C10_HUMAN	P13645	Keratin, type I cytoskeletal 10	KRT10	32.36	18	22	0.529338	25	1.00528	0.993801
COPA_HUMAN	P53621	Coatomer subunit alpha	COPA	7.92	9	9	0.26691	9	1.00396	0.993401
GFPT1_HUMAN	Q06210	Glutamine--fructose-6-phosphate aminotransferase [isomerizing] 1	GFPT1	15.02	8	8	0.43107	9	1.00225	0.9955
WDR1_HUMAN	O75083	WD repeat-containing protein 1	WDR1	9.24	5	5	0.167181	6	1.00213	0.996
NUFP2_HUMAN	Q7Z417	Nuclear fragile X mental retardation-interacting protein 2	NUFIP2	3.17	2	2	0.0127279	2	0.997959	0.9966
BUB3_HUMAN	O43684	Mitotic checkpoint protein BUB3	BUB3	7.01	2	2	0.188798	2	0.993571	0.990301
SYDC_HUMAN	P14868	Aspartate--tRNA ligase, cytoplasmic	DARS	21.16	8	8	0.297086	10	0.992837	0.985201
PRDX1_HUMAN	Q06830	Peroxiredoxin-1	PRDX1	57.79	11	11	0.192218	18	0.991518	0.988701
GUAA_HUMAN	P49915	GMP synthase [glutamine-hydrolyzing]	GMPS	4.18	3	3	0.319612	2	0.990545	0.984502
F5H1S9_HUMAN	F5H1S9	tRNA pseudouridine synthase	PUS1	8.82	3	3	0.413657	2	0.984987	0.975602
OSBL3_HUMAN	Q9H4L5	Oxysterol-binding protein-related protein 3	OSBPL3	3.27	2	2	0.00141421	2	0.983999	0.975802
LANC2_HUMAN	Q9NS86	LanC-like protein 2	LANCL2	4.89	2	2	0.00989949	2	0.982975	0.970903
DESP_HUMAN	P15924	Desmoplakin	DSP	7.42	18	18	1.04744	18	0.981835	0.974303
EDF1_HUMAN	O60869	Endothelial differentiation-related factor 1	EDF1	16.89	2	2	0.251023	2	0.976499	0.961604
J3KR24_HUMAN	J3KR24	Isoleucine--tRNA ligase, cytoplasmic	IARS	4.34	4	4	0.572445	3	0.971915	0.945905
EP300_HUMAN	Q09472	Histone acetyltransferase p300	EP300	0.87	2	2	0.427092	2	0.967983	0.949105
DNJC9_HUMAN	Q8WXX5	DnaJ homolog subfamily C member 9	DNAJC9	8.46	2	2	0.086267	2	0.966076	0.944006
SND1_HUMAN	Q7KZF4	Staphylococcal nuclease domain-containing protein 1	SND1	3.08	3	3	0.10233	4	0.965745	0.930407
RPC4_HUMAN	P05423	DNA-directed RNA polymerase III subunit RPC4	POLR3D	8.04	2	2	0.585484	2	0.962761	0.941806
K7EJL1_HUMAN	K7EJL1	AP-1 complex subunit mu-1	AP1M1	11.68	3	3	0.443964	3	0.961024	0.929407
Q86UY0_HUMAN	Q86UY0	Protein BLOC1S5-TXNDC5	TXNDC5	28.33	10	10	0.25926	14	0.959392	0.933607
RL10A_HUMAN	P62906	60S ribosomal protein L10a	RPL10A	23.5	5	5	0.437488	8	0.95642	0.917508
TRI18_HUMAN	O15344	E3 ubiquitin-protein ligase Midline-1	MID1	18.89	10	10	0.157763	15	0.954388	0.926207
EF2_HUMAN	P13639	Elongation factor 2	EEF2	17.83	14	15	0.280887	20	0.952684	0.936406
RUVB1_HUMAN	Q9Y265	RuvB-like 1	RUVBL1	27.63	10	10	0.187659	13	0.948248	0.909609
E9PKZ0_HUMAN	E9PKZ0	60S ribosomal protein L8 (Fragment)	RPL8	27.8	5	5	0.204834	8	0.940553	0.885511
SMCA5_HUMAN	O60264	SWI/SNF-related matrix-associated actin-dependent regulator of chromatin subfamily A member 5	SMARCA5	2.57	2	2	0.213546	2	0.939948	0.90021
NUDC1_HUMAN	Q96RS6	NudC domain-containing protein 1	NUDCD1	6.35	3	3	0.246847	3	0.938421	0.887411
CHSP1_HUMAN	Q9Y2V2	Calcium-regulated heat stable protein 1	CARHSP1	16.33	2	2	0.630739	2	0.938406	0.89571
F2Z388_HUMAN	F2Z388	60S ribosomal protein L35	RPL35	23.96	2	2	0.196724	3	0.937884	0.890011
PPM1G_HUMAN	O15355	Protein phosphatase 1G	PPM1G	10.44	5	5	0.442876	5	0.936056	0.875112
GOGB1_HUMAN	Q14789	Golgin subfamily B member 1	GOLGB1	2.06	6	6	0.260134	6	0.934317	0.867013
MANF_HUMAN	P55145	Mesencephalic astrocyte-derived neurotrophic factor	MANF	13.74	2	2	0.039598	2	0.930579	0.883212
DNJA1_HUMAN	P31689	DnaJ homolog subfamily A member 1	DNAJA1	32.24	12	12	0.226568	15	0.927363	0.879912
D6RDA2_HUMAN	D6RDA2	Protein DEK (Fragment)	DEK	15.57	2	2	0.423362	4	0.924993	0.855414
RBM25_HUMAN	P49756	RNA-binding protein 25	RBM25	4.27	4	4	0.753957	4	0.923482	0.860814
I3L1L3_HUMAN	I3L1L3	Myb-binding protein 1A (Fragment)	MYBBP1A	1.92	2	2	0.348604	2	0.923157	0.872513
TBCD4_HUMAN	O60343	TBC1 domain family member 4	TBC1D4	3.08	3	3	0.111648	3	0.919019	0.853215
HNRPU_HUMAN	Q00839	Heterogeneous nuclear ribonucleoprotein U	HNRNPU	7.64	8	8	0.263906	8	0.916309	0.833017
A0A087X2E5_HUMAN	A0A087X2E5	Isocitrate dehydrogenase [NAD] subunit, mitochondrial	IDH3B	6.12	2	2	0.0940452	2	0.91609	0.864414
A0A087WUD1_HUMAN	A0A087WUD1	Zinc finger protein 787	ZNF787	7.33	2	2	0.0325269	2	0.914711	0.860114
MCM6_HUMAN	Q14566	DNA replication licensing factor MCM6	MCM6	3.05	2	2	0.252437	2	0.914237	0.857814
PGAM5_HUMAN	Q96HS1	Serine/threonine-protein phosphatase PGAM5, mitochondrial	PGAM5	7.61	2	2	0.22486	2	0.909202	0.848815
GMDS_HUMAN	O60547	GDP-mannose 4,6 dehydratase	GMDS	7.26	2	2	0.0855599	2	0.908488	0.851115
RL11_HUMAN	P62913	60S ribosomal protein L11	RPL11	16.85	3	3	0.0654118	5	0.906944	0.806319
H7C314_HUMAN	H7C314	Src substrate cortactin (Fragment)	CTTN	20.18	4	4	0.414449	4	0.905225	0.812919
WDR48_HUMAN	Q8TAF3	WD repeat-containing protein 48	WDR48	5.76	3	3	0.393509	3	0.904161	0.820418
Q4VXN0_HUMAN	Q4VXN0	Band 4.1-like protein 1 (Fragment)	EPB41L1	14.79	3	3	0.385373	2	0.902247	0.834017
TJAP1_HUMAN	Q5JTD0	Tight junction-associated protein 1	TJAP1	5.92	3	3	0.126689	4	0.901169	0.810519
ZCCHV_HUMAN	Q7Z2W4	Zinc finger CCCH-type antiviral protein 1	ZC3HAV1	9.53	6	6	0.398237	5	0.899537	0.80342
H0YMF4_HUMAN	H0YMF4	60S ribosomal protein L28	RPL28	16.96	3	3	0.298706	3	0.899322	0.814219
M0QWZ7_HUMAN	M0QWZ7	Serine--tRNA ligase, mitochondrial	SARS2	8.49	3	3	0.387486	3	0.894895	0.810919
C9JZR2_HUMAN	C9JZR2	Catenin delta-1	CTNND1	5.44	4	4	0.511825	4	0.892371	0.79662
SYEP_HUMAN	P07814	Bifunctional glutamate/proline--tRNA ligase	EPRS	8.8	11	11	0.321788	12	0.887981	0.782522
ADRO_HUMAN	P22570	NADPH:adrenodoxin oxidoreductase, mitochondrial	FDXR	12.83	6	6	0.27031	5	0.887237	0.765523
PR40A_HUMAN	O75400	Pre-mRNA-processing factor 40 homolog A	PRPF40A	9.2	9	9	0.232194	14	0.886337	0.786521
UCHL1_HUMAN	P09936	Ubiquitin carboxyl-terminal hydrolase isozyme L1	UCHL1	15.7	2	2	0.173948	2	0.885498	0.80262
E5RFK8_HUMAN	E5RFK8	Leucine zipper protein 1 (Fragment)	LUZP1	11.72	3	3	1.00763	2	0.882856	0.80362
A8MUD9_HUMAN	A8MUD9	60S ribosomal protein L7	RPL7	27.88	7	7	0.222549	10	0.882531	0.760024
CBL_HUMAN	P22681	E3 ubiquitin-protein ligase CBL	CBL	9.27	6	6	0.788644	6	0.88035	0.761324
NSUN2_HUMAN	Q08J23	tRNA (cytosine(34)-C(5))-methyltransferase	NSUN2	17.6	11	11	0.50846	18	0.877821	0.785721
PYC_HUMAN	P11498	Pyruvate carboxylase, mitochondrial	PC	1.87	2	2	0.149907	2	0.877622	0.80242
F8VYN5_HUMAN	F8VYN5	Heterogeneous nuclear ribonucleoprotein A1 (Fragment)	HNRNPA1	16.81	2	2	0.412317	3	0.877601	0.775322
FLNA_HUMAN	P21333	Filamin-A	FLNA	33.43	76	79	0.311043	119	0.876645	0.979202
GOGA3_HUMAN	Q08378	Golgin subfamily A member 3	GOLGA3	10.28	14	14	1.82663	17	0.876411	0.772123
FILA2_HUMAN	Q5D862	Filaggrin-2	FLG2	0.92	2	2	0.462448	2	0.875954	0.789821
E7EU85_HUMAN	E7EU85	Fragile X mental retardation syndrome-related protein 1	FXR1	8.59	3	3	0.109119	3	0.875249	0.768123
FLNB_HUMAN	O75369	Filamin-B	FLNB	20.41	44	47	0.628967	54	0.874649	0.907109
RL12_HUMAN	P30050	60S ribosomal protein L12	RPL12	27.88	3	3	0.0941637	5	0.873462	0.742526
COPB2_HUMAN	P35606	Coatomer subunit beta'	COPB2	10.82	8	8	0.23047	6	0.870077	0.741026
HNRPM_HUMAN	P52272	Heterogeneous nuclear ribonucleoprotein M	HNRNPM	2.33	2	2	0.11425	3	0.869872	0.758524
PSMD2_HUMAN	Q13200	26S proteasome non-ATPase regulatory subunit 2	PSMD2	3.74	3	3	0.394411	3	0.866986	0.756024
RS13_HUMAN	P62277	40S ribosomal protein S13	RPS13	27.81	5	5	0.302674	4	0.866881	0.731727
BAG2_HUMAN	O95816	BAG family molecular chaperone regulator 2	BAG2	16.11	3	3	0.282228	5	0.864522	0.722928
B4DJS2_HUMAN	B4DJS2	Peroxisomal trans-2-enoyl-CoA reductase	PECR	41.4	5	5	0.302045	3	0.86097	0.746225
PSPC1_HUMAN	Q8WXF1	Paraspeckle component 1	PSPC1	9.94	4	5	0.149326	4	0.858182	0.712329
PALLD_HUMAN	Q8WX93	Palladin	PALLD	4.92	6	6	0.272575	7	0.855513	0.69903
CLH1_HUMAN	Q00610	Clathrin heavy chain 1	CLTC	5.43	8	8	0.459953	8	0.847388	0.680432
MCM5_HUMAN	P33992	DNA replication licensing factor MCM5	MCM5	9.26	5	5	0.312729	4	0.837719	0.678332
K1C17_HUMAN	Q04695	Keratin, type I cytoskeletal 17	KRT17	10.42	3	4	1.31734	2	0.832801	0.720228
FHL2_HUMAN	Q14192	Four and a half LIM domains protein 2	FHL2	16.49	4	4	0.638627	4	0.831315	0.667933
PRP8_HUMAN	Q6P2Q9	Pre-mRNA-processing-splicing factor 8	PRPF8	5.61	11	11	0.515472	12	0.825951	0.636336
F8VUA6_HUMAN	F8VUA6	60S ribosomal protein L18 (Fragment)	RPL18	20	2	2	0.113577	4	0.825693	0.654135
I3L3P7_HUMAN	I3L3P7	40S ribosomal protein S15a	RPS15A	27	3	3	0.339183	4	0.823671	0.657934
RL6_HUMAN	Q02878	60S ribosomal protein L6	RPL6	22.22	9	9	0.424054	11	0.82299	0.625537
SYRC_HUMAN	P54136	Arginine--tRNA ligase, cytoplasmic	RARS	13.03	7	7	0.207251	9	0.817041	0.608639
PYRG1_HUMAN	P17812	CTP synthase 1	CTPS1	13.54	7	7	0.135076	10	0.814564	0.607039
B7WPG3_HUMAN	B7WPG3	Heterogeneous nuclear ribonucleoprotein L-like	HNRNPLL	6.89	3	3	0.375474	2	0.814311	0.687631
MCM3_HUMAN	P25205	DNA replication licensing factor MCM3	MCM3	12.62	9	9	0.281873	11	0.811183	0.59684
GBLP_HUMAN	P63244	Guanine nucleotide-binding protein subunit beta-2-like 1	GNB2L1	23.03	8	8	0.407084	10	0.810227	0.591141
A0A087WXC5_HUMAN	A0A087WXC5	NADH dehydrogenase [ubiquinone] 1 alpha subcomplex subunit 10, mitochondrial	NDUFA10	5.92	2	2	0.852771	2	0.808994	0.679932
SYK_HUMAN	Q15046	Lysine--tRNA ligase	KARS	20.6	15	15	0.577559	19	0.807731	0.60284
H7C2W9_HUMAN	H7C2W9	60S ribosomal protein L31 (Fragment)	RPL31	24.07	3	3	0.193829	4	0.8036	0.609339
M0R210_HUMAN	M0R210	40S ribosomal protein S16	RPS16	13.18	2	2	0.0438406	2	0.8004	0.657434
IF4A3_HUMAN	P38919	Eukaryotic initiation factor 4A-III	EIF4A3	13.87	5	5	0.0812337	4	0.799973	0.60184
G5E9W7_HUMAN	G5E9W7	28S ribosomal protein S22, mitochondrial	MRPS22	8.78	3	3	0.149603	3	0.791969	0.607939
ROCK1_HUMAN	Q13464	Rho-associated protein kinase 1	ROCK1	1.77	2	2	0.560029	2	0.79146	0.647235
RCN1_HUMAN	Q15293	Reticulocalbin-1	RCN1	11.48	4	4	0.50174	4	0.791317	0.585941
DDB2_HUMAN	Q92466	DNA damage-binding protein 2	DDB2	5.39	2	2	0.109674	4	0.78958	0.579542
E7EQV9_HUMAN	E7EQV9	Ribosomal protein L15 (Fragment)	RPL15	24.14	4	4	0.250414	4	0.789252	0.578242
B8ZZV5_HUMAN	B8ZZV5	39S ribosomal protein L30, mitochondrial	MRPL30	20.79	2	2	0.046669	2	0.787309	0.633437
J3QRU8_HUMAN	J3QRU8	ARF GTPase-activating protein GIT1	GIT1	8.07	5	5	0.180659	6	0.785697	0.560544
UBP15_HUMAN	Q9Y4E8	Ubiquitin carboxyl-terminal hydrolase 15	USP15	4.08	3	3	0.241123	2	0.784179	0.631037
RCC2_HUMAN	Q9P258	Protein RCC2	RCC2	18.97	10	10	0.249965	12	0.781791	0.528847
DHX9_HUMAN	Q08211	ATP-dependent RNA helicase A	DHX9	7.17	6	6	0.396108	8	0.781709	0.529947
A0A087WXM6_HUMAN	A0A087WXM6	60S ribosomal protein L17 (Fragment)	RPL17	23.67	4	4	0.452592	7	0.780642	0.518548
RM21_HUMAN	Q7Z2W9	39S ribosomal protein L21, mitochondrial	MRPL21	19.02	3	3	0.143543	2	0.779923	0.632437
V9GY61_HUMAN	V9GY61	Ras-related protein Rab-34, isoform NARR (Fragment)	RAB34	39.58	2	2	0.996313	2	0.777901	0.625637
TRI47_HUMAN	Q96LD4	Tripartite motif-containing protein 47	TRIM47	10.03	5	5	0.166783	6	0.771882	0.519848
TKT_HUMAN	P29401	Transketolase	TKT	19.9	10	10	0.598153	12	0.77072	0.491051
ABCF2_HUMAN	Q9UG63	ATP-binding cassette sub-family F member 2	ABCF2	5.3	3	3	0.187632	4	0.768486	0.545145
TXLNA_HUMAN	P40222	Alpha-taxilin	TXLNA	7.33	4	4	0.15586	4	0.763931	0.526347
B5MCT8_HUMAN	B5MCT8	40S ribosomal protein S9	RPS9	17.27	3	3	0.0517977	3	0.762855	0.556744
DDB1_HUMAN	Q16531	DNA damage-binding protein 1	DDB1	12.72	14	14	0.340646	18	0.759767	0.459054
RENT1_HUMAN	Q92900	Regulator of nonsense transcripts 1	UPF1	2.21	3	3	0.0721411	3	0.758998	0.542046
BMPER_HUMAN	Q8N8U9	BMP-binding endothelial regulator protein	BMPER	4.67	3	3	0.0632376	3	0.756274	0.551945
J3QQS1_HUMAN	J3QQS1	28S ribosomal protein S7, mitochondrial (Fragment)	MRPS7	22.09	3	3	0.222154	3	0.755815	0.535246
TXLNG_HUMAN	Q9NUQ3	Gamma-taxilin	TXLNG	7.39	4	4	0.138329	4	0.75199	0.50135
TRI25_HUMAN	Q14258	E3 ubiquitin/ISG15 ligase TRIM25	TRIM25	19.05	10	10	0.211869	12	0.747001	0.424858
RT12_HUMAN	O15235	28S ribosomal protein S12, mitochondrial	MRPS12	39.13	4	4	0.181583	4	0.745587	0.482652
L0R819_HUMAN	L0R819	Alternative protein ASNSD1	ASNSD1	21.88	2	2	0.129401	2	0.744901	0.559444
F8VQY6_HUMAN	F8VQY6	60S acidic ribosomal protein P0	RPLP0	43.66	5	5	0.141667	8	0.74214	0.434857
RS3_HUMAN	P23396	40S ribosomal protein S3	RPS3	43.62	10	10	0.599263	11	0.740596	0.422158
DEST_HUMAN	P60981	Destrin	DSTN	24.24	6	6	0.243853	6	0.737963	0.439656
PLCB3_HUMAN	Q01970	1-phosphatidylinositol 4,5-bisphosphate phosphodiesterase beta-3	PLCB3	2.92	3	3	0.371828	3	0.734971	0.50235
F8VS81_HUMAN	F8VS81	Twinfilin-1 (Fragment)	TWF1	7.22	2	2	0.251023	2	0.733324	0.550445
G3V361_HUMAN	G3V361	Calmodulin (Fragment)	CALM1	25.51	2	2	0.0636396	2	0.728612	0.535446
RT09_HUMAN	P82933	28S ribosomal protein S9, mitochondrial	MRPS9	9.6	4	4	0.552045	5	0.724066	0.432257
A0A0A0MSG5_HUMAN	A0A0A0MSG5	SPATS2-like protein	SPATS2L	5.47	2	2	0.000707107	2	0.7205	0.523348
SCLY_HUMAN	Q96I15	Selenocysteine lyase	SCLY	14.61	4	4	0.262491	5	0.715798	0.405059
ISG20_HUMAN	Q96AZ6	Interferon-stimulated gene 20 kDa protein	ISG20	11.05	2	2	0.0848528	2	0.713482	0.512149
NFX1_HUMAN	Q12986	Transcriptional repressor NF-X1	NFX1	13.48	12	12	0.414683	13	0.709248	0.319468
CLCA_HUMAN	P09496	Clathrin light chain A	CLTA	12.1	4	4	0.463568	6	0.708822	0.377962
TRAF2_HUMAN	Q12933	TNF receptor-associated factor 2	TRAF2	23.35	13	13	0.450865	15	0.704795	0.29807
TMLH_HUMAN	Q9NVH6	Trimethyllysine dioxygenase, mitochondrial	TMLHE	3.33	2	2	0.38608	2	0.701769	0.485351
PTCD3_HUMAN	Q96EY7	Pentatricopeptide repeat domain-containing protein 3, mitochondrial	PTCD3	6.97	3	3	0.295278	3	0.697463	0.435956
H0YDP7_HUMAN	H0YDP7	39S ribosomal protein L49, mitochondrial (Fragment)	MRPL49	34.65	5	5	0.14513	6	0.696762	0.359064
DSG1_HUMAN	Q02413	Desmoglein-1	DSG1	5.62	4	4	0.522935	4	0.696694	0.40206
RM44_HUMAN	Q9H9J2	39S ribosomal protein L44, mitochondrial	MRPL44	14.76	3	3	0.334931	3	0.687299	0.412859
HORN_HUMAN	Q86YZ3	Hornerin	HRNR	6.35	5	5	0.166986	3	0.686307	0.412159
RL13_HUMAN	P26373	60S ribosomal protein L13	RPL13	14.22	3	3	0.252264	3	0.685896	0.405959
BTBDB_HUMAN	A6QL63	Ankyrin repeat and BTB/POZ domain-containing protein BTBD11	BTBD11	5.53	5	5	0.127022	7	0.684286	0.316968
DSC1_HUMAN	Q08554	Desmocollin-1	DSC1	5.26	3	3	0.306585	3	0.682288	0.406359
A0A087X106_HUMAN	A0A087X106	Keratin, type II cuticular Hb1	KRT81	13.43	6	7	0.220279	8	0.678097	0.285271
H0YLA2_HUMAN	H0YLA2	Signal recognition particle 14 kDa protein	SRP14	18.26	2	2	0.330219	2	0.675269	0.442856
E9PDF6_HUMAN	E9PDF6	Unconventional myosin-Ib	MYO1B	3.79	3	3	0.0494267	3	0.67381	0.394061
G5E9R3_HUMAN	G5E9R3	60S ribosomal protein L37a	RPL37A	15.52	2	2	0.156978	2	0.672906	0.439856
E7EPB3_HUMAN	E7EPB3	60S ribosomal protein L14	RPL14	18.55	2	2	0.209643	4	0.671551	0.344166
E5RI99_HUMAN	E5RI99	60S ribosomal protein L30 (Fragment)	RPL30	29.82	3	3	0.126265	4	0.665665	0.337466
G5E9G0_HUMAN	G5E9G0	60S ribosomal protein L3	RPL3	20.23	9	9	0.165345	12	0.662214	0.213079
SMC2_HUMAN	O95347	Structural maintenance of chromosomes protein 2	SMC2	7.69	8	8	0.330315	9	0.65704	0.234977
RL36A_HUMAN	P83881	60S ribosomal protein L36a	RPL36A	16.98	2	2	0.0638853	3	0.652316	0.344866
J3QSA3_HUMAN	J3QSA3	Polyubiquitin-B (Fragment)	UBB	58.14	2	2	0.602455	2	0.64981	0.409059
NFXL1_HUMAN	Q6ZNB6	NF-X1-type zinc finger protein NFXL1	NFXL1	13.5	8	8	0.187369	8	0.649233	0.227877
H4_HUMAN	P62805	Histone H4	HIST1H4A	29.13	3	3	0.129425	4	0.642099	0.29807
H3BS42_HUMAN	H3BS42	Zinc finger protein 768	ZNF768	3.93	2	2	0.161927	2	0.639328	0.393461
RS4X_HUMAN	P62701	40S ribosomal protein S4, X isoform	RPS4X	38.4	10	10	0.198877	14	0.629165	0.131787
WDR11_HUMAN	Q9BZH6	WD repeat-containing protein 11	WDR11	4.41	4	4	0.381798	4	0.628059	0.286471
AL1B1_HUMAN	P30837	Aldehyde dehydrogenase X, mitochondrial	ALDH1B1	9.86	3	4	0.277186	2	0.626035	0.369863
RM50_HUMAN	Q8N5N7	39S ribosomal protein L50, mitochondrial	MRPL50	36.71	4	4	0.298211	7	0.625301	0.20338
D6RG13_HUMAN	D6RG13	40S ribosomal protein S3a (Fragment)	RPS3A	34.08	8	8	0.192728	12	0.622278	0.130687
BOP1_HUMAN	Q14137	Ribosome biogenesis protein BOP1	BOP1	2.41	2	2	0.320319	2	0.621514	0.357664
PGBM_HUMAN	P98160	Basement membrane-specific heparan sulfate proteoglycan core protein	HSPG2	4.24	15	15	0.398953	19	0.621513	0.0913909
A0A087WXU8_HUMAN	A0A087WXU8	ATP-dependent RNA helicase DDX24	DDX24	5.15	2	2	0.119501	2	0.620775	0.359764
RM20_HUMAN	Q9BYC9	39S ribosomal protein L20, mitochondrial	MRPL20	15.44	2	2	0.0304056	2	0.615124	0.353365
QTRD1_HUMAN	Q9H974	Queuine tRNA-ribosyltransferase subunit QTRTD1	QTRTD1	10.12	3	3	0.432149	3	0.614125	0.29597
E9PKG1_HUMAN	E9PKG1	Protein arginine N-methyltransferase 1	PRMT1	15.69	4	4	0.296753	5	0.612294	0.222478
ATD3B_HUMAN	Q5T9A4	ATPase family AAA domain-containing protein 3B	ATAD3B	3.86	2	2	0.196576	2	0.603192	0.322968
E5RJR5_HUMAN	E5RJR5	S-phase kinase-associated protein 1	SKP1	15.95	2	2	0.489318	2	0.595823	0.314669
D6REL8_HUMAN	D6REL8	Fibrinogen beta chain	FGB	8.82	2	2	0.159099	2	0.589868	0.309269
E7EU96_HUMAN	E7EU96	Casein kinase II subunit alpha	CSNK2A1	9.87	2	2	0.22981	2	0.586401	0.30027
M0R0P7_HUMAN	M0R0P7	60S ribosomal protein L18a	RPL18A	15.33	2	2	0.173241	2	0.585829	0.30367
FABD_HUMAN	Q8IVS2	Malonyl-CoA-acyl carrier protein transacylase, mitochondrial	MCAT	8.21	3	3	0.0915114	3	0.579503	0.241276
LARP1_HUMAN	Q6PKG0	La-related protein 1	LARP1	2.92	3	3	0.552417	3	0.573214	0.223878
F8W7C6_HUMAN	F8W7C6	60S ribosomal protein L10	RPL10	30.06	4	4	0.136598	8	0.569824	0.10499
E9PJD9_HUMAN	E9PJD9	60S ribosomal protein L27a	RPL27A	25.27	2	2	0.0825772	4	0.567076	0.186381
AIMP2_HUMAN	Q13155	Aminoacyl tRNA synthase complex-interacting multifunctional protein 2	AIMP2	18.13	4	4	0.202403	4	0.556891	0.170183
SF3B3_HUMAN	Q15393	Splicing factor 3B subunit 3	SF3B3	9.12	10	10	0.135984	13	0.556538	0.0441956
E9PD53_HUMAN	E9PD53	Structural maintenance of chromosomes protein	SMC4	8.31	10	10	0.268164	12	0.554983	0.0512949
H0YII7_HUMAN	H0YII7	Pre-mRNA-processing factor 40 homolog B (Fragment)	PRPF40B	18.98	2	2	0.253144	2	0.549584	0.257674
LRCH1_HUMAN	Q9Y2L9	Leucine-rich repeat and calponin homology domain-containing protein 1	LRCH1	3.57	2	2	0.204354	2	0.543623	0.244476
U520_HUMAN	O75643	U5 small nuclear ribonucleoprotein 200 kDa helicase	SNRNP200	2.72	5	5	0.0969089	7	0.540919	0.0872913
CO4A1_HUMAN	P02462	Collagen alpha-1(IV) chain	COL4A1	1.5	2	2	0.318905	2	0.540333	0.242176
H0YJV3_HUMAN	H0YJV3	Nidogen-2 (Fragment)	NID2	7.3	6	6	0.197958	7	0.529034	0.0782922
H0Y8T4_HUMAN	H0Y8T4	Matrin-3 (Fragment)	MATR3	6.59	2	2	0.21496	2	0.526498	0.226677
F8VPD4_HUMAN	F8VPD4	CAD protein	CAD	4.49	6	8	0.228523	6	0.521286	0.0856914
LAMB1_HUMAN	P07942	Laminin subunit beta-1	LAMB1	19.43	35	36	0.28962	54	0.503041	9.999e-05
RT63_HUMAN	Q9BQC6	Ribosomal protein 63, mitochondrial	MRPL57	19.61	2	2	0.47164	2	0.50058	0.194081
LAMA1_HUMAN	P25391	Laminin subunit alpha-1	LAMA1	3.19	11	11	0.269892	15	0.50034	0.00739926
A0A087WZZ5_HUMAN	A0A087WZZ5	Splicing factor 3B subunit 2	SF3B2	5.17	5	5	0.216617	6	0.49473	0.0636936
AGRIN_HUMAN	O00468	Agrin	AGRN	5.47	8	8	0.227983	8	0.488839	0.0363964
RL23_HUMAN	P62829	60S ribosomal protein L23	RPL23	27.14	3	3	0.307205	5	0.488458	0.0711929
RT25_HUMAN	P82663	28S ribosomal protein S25, mitochondrial	MRPS25	19.08	2	2	0.331633	2	0.471394	0.156684
K7EPJ3_HUMAN	K7EPJ3	ATP-dependent RNA helicase DDX39A (Fragment)	DDX39A	20.63	2	4	0.4278	2	0.455144	0.143686
LAMC1_HUMAN	P11047	Laminin subunit gamma-1	LAMC1	28.71	47	47	0.450948	63	0.44761	9.999e-05
WDR12_HUMAN	Q9GZL7	Ribosome biogenesis protein WDR12	WDR12	18.68	5	5	0.044411	3	0.447164	0.0919908
RLA2_HUMAN	P05387	60S acidic ribosomal protein P2	RPLP2	24.35	3	3	0.423221	3	0.446046	0.0894911
H0Y4J2_HUMAN	H0Y4J2	39S ribosomal protein L37, mitochondrial (Fragment)	MRPL37	10.98	2	2	0.0205061	2	0.428255	0.120588
ZCHC3_HUMAN	Q9NUD5	Zinc finger CCHC domain-containing protein 3	ZCCHC3	7.18	3	3	0.0913911	3	0.423124	0.0658934
RL13A_HUMAN	P40429	60S ribosomal protein L13a	RPL13A	10.34	2	2	0.762968	2	0.404833	0.0929907
DDX21_HUMAN	Q9NR30	Nucleolar RNA helicase 2	DDX21	7.02	5	5	0.157151	5	0.3963	0.0232977
CNBP_HUMAN	P62633	Cellular nucleic acid-binding protein	CNBP	11.86	2	2	0.115258	2	0.390077	0.0832917
LAMB2_HUMAN	P55268	Laminin subunit beta-2	LAMB2	4.23	5	6	0.189274	5	0.386538	0.0170983
S4R456_HUMAN	S4R456	40S ribosomal protein S15 (Fragment)	RPS15	19.12	2	2	0.0837073	4	0.379079	0.0285971
NKRF_HUMAN	O15226	NF-kappa-B-repressing factor	NKRF	2.32	2	2	0.0431335	2	0.347163	0.059694
HKDC1_HUMAN	Q2TB90	Putative hexokinase HKDC1	HKDC1	6.76	6	6	0.0476725	4	0.337577	0.0125987
PTRF_HUMAN	Q6NZI2	Polymerase I and transcript release factor	PTRF	8.97	2	2	0.198697	2	0.323289	0.0490951
LAMA5_HUMAN	O15230	Laminin subunit alpha-5	LAMA5	1.57	4	4	0.0748838	4	0.314841	0.009999
NID1_HUMAN	P14543	Nidogen-1	NID1	5.77	7	7	0.092976	10	0.305429	9.999e-05
J3QR09_HUMAN	J3QR09	Ribosomal protein L19	RPL19	16.06	3	3	0.304911	4	0.284777	0.00559944
M0QZC5_HUMAN	M0QZC5	40S ribosomal protein S11	RPS11	18.64	3	3	0.300395	3	0.187276	0.00149985
