# Supplementary material for: The receptor protein tyrosine phosphatase PTPRJ negatively modulates the CD98hc oncoprotein in lung cancer cells
Source: Oncotarget. 2018 May 4;9(34):23334–48. doi: 10.18632/oncotarget.25101 (PMC5955124; doi:10.18632/oncotarget.25101)
Supplement: Supplementary file 3 [file oncotarget-09-23334-s003.xls]

## Sheet: Legend
Bioinformatic analysis of the proteins enriched in PTPRJ-His6 pull-down, performed using STRING. The four sheets categorize the proteins according to biological processes (BP), cellular components (CC), molecular function (MF), pathways (path).

## Sheet: BP 
Biological Process (GO)
Pathway ID	Pathway Description	Observed Gene Count	False Discovery Rate	Matching Proteins in your Network (labels)
GO.0042060	wound healing	13	1.78e-05	ANXA1, ATP1B1, ATP2B1, GLG1, GSN, LMAN1, MYH10, MYH9, MYL12A, PKM, PTPN1, RAP1B, SLC3A2
GO.0051649	establishment of localization in cell	17	0.000179	ANXA1, ATP1B1, ATP5A1, ATP5C1, CANX, HSP90B1, LMAN1, MYH10, MYH9, MYL12A, RAB14, RAB2A, RAB5C, SEC31A, SRP54, SUN2, TOMM70A
GO.0051641	cellular localization	18	0.0003	ANXA1, ATP1B1, ATP5A1, ATP5C1, CANX, GSN, HSP90B1, LMAN1, MYH10, MYH9, MYL12A, RAB14, RAB2A, RAB5C, SEC31A, SRP54, SUN2, TOMM70A
GO.0030048	actin filament-based movement	5	0.000977	MYH10, MYH9, SUN2, TPM4, VIM
GO.0015031	protein transport	13	0.0022	ANXA1, ATP1B1, CANX, HSP90B1, LMAN1, MYH9, MYL12A, RAB14, RAB2A, RAB5C, SEC31A, SRP54, TOMM70A
GO.0007596	blood coagulation	9	0.00276	ATP1B1, ATP2B1, GLG1, LMAN1, MYH9, MYL12A, PTPN1, RAP1B, SLC3A2
GO.1902582	single-organism intracellular transport	12	0.00373	ATP1B1, ATP5A1, ATP5C1, HSP90B1, LMAN1, MYL12A, RAB14, RAB2A, RAB5C, SEC31A, SRP54, TOMM70A
GO.1903923	positive regulation of protein processing in phagocytic vesicle	2	0.00548	GSN, MYH9
GO.0008104	protein localization	14	0.00559	ANXA1, ATP1B1, CANX, GSN, HSP90B1, LMAN1, MYH9, MYL12A, RAB2A, RAB5C, SEC31A, SRP54, SUN2, TOMM70A
GO.0065008	regulation of biological quality	18	0.0115	ANXA1, ATP1B1, ATP2B1, CPS1, GLG1, HSP90B1, IMMT, LMAN1, MYH10, MYH9, PTPN1, PTPRJ, RAP1B, SLC3A2, SPTAN1, STOM, SUN2, TGM2
GO.0016192	vesicle-mediated transport	11	0.0142	CANX, GSN, HSP90B1, LMAN1, MYH10, MYH9, RAB14, RAB2A, RAB5C, SEC31A, TGM2
GO.0071702	organic substance transport	14	0.0142	ANXA1, ATP1B1, CANX, HSP90B1, LMAN1, MYH9, MYL12A, RAB14, RAB2A, RAB5C, SEC31A, SLC3A2, SRP54, TOMM70A
GO.0044765	single-organism transport	17	0.0225	ANXA1, ATP1B1, CANX, GSN, HSP90B1, LMAN1, MYH10, MYH9, MYL12A, RAB2A, RAB5C, SEC31A, SLC3A2, SRP54, TGM2, TOMM70A, VDAC2
GO.0048008	platelet-derived growth factor receptor signaling pathway	3	0.037	IQGAP1, PTPN1, PTPRJ
GO.1902578	single-organism localization	17	0.0428	ANXA1, ATP1B1, CANX, GSN, HSP90B1, LMAN1, MYH10, MYL12A, RAB2A, RAB5C, SEC31A, SLC3A2, SRP54, SUN2, TGM2, TOMM70A, VDAC2
GO.0061024	membrane organization	9	0.0441	ATP1B1, GSN, MYH10, MYH9, MYL12A, RAB14, SEC31A, SRP54, SUN2
GO.0051128	regulation of cellular component organization	14	0.0448	ANXA1, ATAD1, ATP1B1, LMAN1, MYH10, MYH9, MYL12A, PTPN1, PTPRJ, RAB5C, RAP1B, SPTAN1, VDAC2, VIM
GO.0006754	ATP biosynthetic process	3	0.0481	ATP5A1, ATP5C1, PKM

## Sheet: CC
Cellular Component (GO)
Pathway ID	Pathway Description	Observed Gene Count	False Discovery Rate	Matching Proteins in your Network (labels)
GO.0070062	extracellular exosome	28	2.71e-11	ANXA1, ATP1B1, ATP2B1, ATP5A1, ATP5C1, CANX, DDX5, GLG1, GSN, HSP90B1, IQGAP1, LMAN1, MYH10, MYH9, MYL12A, PKM, PTPRJ, RAB14, RAB2A, RAB5C, RAP1B, SLC3A2, SPTAN1, STOM, TGM2, TOMM70A, VDAC2, VIM
GO.0031982	vesicle	29	9.65e-10	ANXA1, ATP1B1, ATP2B1, ATP5A1, ATP5C1, CANX, DDX5, GLG1, GSN, HSP90B1, IQGAP1, LMAN1, MYH10, MYH9, MYL12A, PKM, PTPN1, PTPRJ, RAB2A, RAB5C, RAP1B, SEC31A, SLC3A2, SPTAN1, STOM, TGM2, TOMM70A, VDAC2, VIM
GO.0031988	membrane-bounded vesicle	28	3.06e-09	ANXA1, ATP1B1, ATP2B1, ATP5A1, ATP5C1, CANX, DDX5, GLG1, GSN, HSP90B1, IQGAP1, LMAN1, MYH10, MYH9, MYL12A, PKM, PTPRJ, RAB2A, RAB5C, RAP1B, SEC31A, SLC3A2, SPTAN1, STOM, TGM2, TOMM70A, VDAC2, VIM
GO.0044421	extracellular region part	27	9.19e-08	ANXA1, ATP1B1, ATP2B1, ATP5A1, ATP5C1, CANX, DDX5, GSN, HSP90B1, IQGAP1, LMAN1, MYH10, MYH9, MYL12A, PKM, PTPRJ, RAB14, RAB2A, RAB5C, RAP1B, SLC3A2, SPTAN1, STOM, TGM2, TOMM70A, VDAC2, VIM
GO.0043209	myelin sheath	8	4.77e-07	ATP1B1, ATP5A1, ATP5C1, CANX, GSN, IMMT, PKM, VDAC2
GO.0005576	extracellular region	27	3.48e-06	ANXA1, ATP1B1, ATP2B1, ATP5A1, ATP5C1, CANX, DDX5, GSN, HSP90B1, IQGAP1, LMAN1, MYH10, MYH9, MYL12A, PKM, PTPRJ, RAB14, RAB2A, RAB5C, RAP1B, SLC3A2, SPTAN1, STOM, TGM2, TOMM70A, VDAC2, VIM
GO.0042470	melanosome	6	1.5e-05	CANX, HSP90B1, RAB2A, RAB5C, SLC3A2, STOM
GO.0005912	adherens junction	9	4.48e-05	ANXA1, GSN, HSP90B1, IQGAP1, MPZL1, MYH9, SPTAN1, TGM2, VIM
GO.0030054	cell junction	13	4.48e-05	ANXA1, ATAD1, ATP1B1, GSN, HSP90B1, IQGAP1, MPZL1, MYH9, PTPRJ, RAP1B, SPTAN1, TGM2, VIM
GO.0005739	mitochondrion	15	9.46e-05	ACOT9, ANXA1, ATAD1, ATP5A1, ATP5C1, CCDC51, CPS1, IMMT, MYH10, NDUFS2, PKM, STOM, TGM2, TOMM70A, VDAC2
GO.0005925	focal adhesion	8	0.000135	ANXA1, GSN, HSP90B1, IQGAP1, MPZL1, MYH9, TGM2, VIM
GO.0044425	membrane part	29	0.000208	ANXA1, ATAD1, ATP1B1, ATP5A1, ATP5C1, CANX, CCDC51, EMC1, GLG1, GRAMD1B, HSP90B1, IMMT, LMAN1, MPZL1, NDUFS2, PTPN1, PTPRJ, RAB2A, RELL1, SEC31A, SLC3A2, SPTAN1, STOM, SUN2, TGM2, TMEM245, TMPO, TOMM70A, VDAC2
GO.0032991	macromolecular complex	24	0.000249	ANXA1, ATP1B1, ATP5A1, ATP5C1, CANX, CPS1, DDX5, EMC1, GSN, HSP90B1, IQGAP1, MYH10, MYH9, MYL12A, NDUFS2, RBM4, SEC31A, SRP54, SUN2, TMPO, TOMM70A, TPM4, VDAC2, VIM
GO.0031090	organelle membrane	19	0.000379	ANXA1, ATAD1, ATP5A1, ATP5C1, CANX, CPS1, EMC1, GLG1, HSP90B1, IMMT, LMAN1, NDUFS2, PTPN1, RAB14, RAB2A, RAB5C, SEC31A, SUN2, TOMM70A
GO.0031252	cell leading edge	7	0.000649	ATP2B1, GSN, IQGAP1, MYH10, MYH9, PTPRJ, VIM
GO.0016020	membrane	33	0.000671	ATAD1, ATP1B1, ATP5A1, ATP5C1, CANX, CCDC51, CPS1, DDX5, EMC1, GLG1, GRAMD1B, GSN, IMMT, LMAN1, MPZL1, MYH10, MYH9, NDUFS2, PKM, PTPN1, PTPRJ, RAB2A, RAB5C, RAP1B, RELL1, SEC31A, SLC3A2, STOM, SUN2, TGM2, TMEM245, TOMM70A, VIM
GO.0097513	myosin II filament	2	0.00105	MYH10, MYH9
GO.0098805	whole membrane	14	0.00147	ANXA1, ATAD1, ATP1B1, ATP2B1, LMAN1, PTPRJ, RAB2A, RAB5C, SEC31A, SLC3A2, STOM, SUN2, TOMM70A, VDAC2
GO.0016460	myosin II complex	3	0.00159	MYH10, MYH9, MYL12A
GO.0043234	protein complex	20	0.00384	ANXA1, ATP1B1, ATP5A1, ATP5C1, CANX, CPS1, EMC1, GSN, HSP90B1, IQGAP1, MYH10, MYH9, MYL12A, NDUFS2, SEC31A, SUN2, TOMM70A, TPM4, VDAC2, VIM
GO.0045261	proton-transporting ATP synthase complex, catalytic core F(1)	2	0.0045	ATP5A1, ATP5C1
GO.0005911	cell-cell junction	6	0.00565	ATP1B1, IQGAP1, MYH9, PTPRJ, RAP1B, SPTAN1
GO.0019866	organelle inner membrane	7	0.00682	ATP5A1, ATP5C1, CPS1, IMMT, NDUFS2, SUN2, VDAC2
GO.0001725	stress fiber	3	0.0072	MYH10, MYH9, MYL12A
GO.0044444	cytoplasmic part	28	0.0072	ACOT9, ATP5A1, ATP5C1, CANX, CCDC51, CPS1, EMC1, GLG1, IMMT, IQGAP1, MYH10, MYH9, NDUFS2, PKM, PTPN1, RAB2A, RAB5C, RAP1B, RBM4, SEC31A, SLC3A2, SRP54, STOM, SUN2, TGM2, TOMM70A, VDAC2, VIM
GO.0098798	mitochondrial protein complex	4	0.00846	ATP5A1, ATP5C1, NDUFS2, TOMM70A
GO.0098588	bounding membrane of organelle	14	0.00862	ATAD1, CANX, EMC1, GLG1, HSP90B1, LMAN1, PTPN1, RAB14, RAB2A, RAB5C, SEC31A, SUN2, TOMM70A, VDAC2
GO.0043227	membrane-bounded organelle	36	0.0127	ACOT9, ANXA1, ATP1B1, ATP2B1, ATP5A1, ATP5C1, CANX, CCDC51, CPS1, DDX5, EMC1, GLG1, GSN, IMMT, IQGAP1, LMAN1, MYH10, MYH9, MYL12A, NDUFS2, PKM, PTPN1, PTPRJ, RAB2A, RAB5C, RAP1B, RBM4, SEC31A, SLC3A2, SPTAN1, SRP54, STOM, TGM2, TOMM70A, VDAC2, VIM
GO.0030863	cortical cytoskeleton	3	0.0184	GSN, MYH9, TPM4
GO.0031966	mitochondrial membrane	7	0.0184	ANXA1, ATP5A1, ATP5C1, CPS1, IMMT, NDUFS2, TOMM70A
GO.0044455	mitochondrial membrane part	4	0.0184	ATP5A1, ATP5C1, NDUFS2, TOMM70A
GO.0005753	mitochondrial proton-transporting ATP synthase complex	2	0.0198	ATP5A1, ATP5C1
GO.0031410	cytoplasmic vesicle	9	0.0198	CANX, HSP90B1, LMAN1, PTPN1, RAB2A, RAB5C, SEC31A, SLC3A2, STOM
GO.0044429	mitochondrial part	8	0.0198	ANXA1, ATP5A1, ATP5C1, CPS1, IMMT, NDUFS2, TOMM70A, VDAC2
GO.0005743	mitochondrial inner membrane	6	0.0206	ATP5A1, ATP5C1, CPS1, IMMT, NDUFS2, VDAC2
GO.0005740	mitochondrial envelope	7	0.0211	ANXA1, ATP5A1, ATP5C1, CPS1, IMMT, NDUFS2, TOMM70A
GO.0043232	intracellular non-membrane-bounded organelle	17	0.0211	CANX, CPS1, DDX5, GSN, IQGAP1, LMAN1, MYL12A, RAB5C, RAP1B, RBM4, RELL1, SRP54, STOM, SUN2, TMPO, VDAC2, VIM
GO.0005829	cytosol	16	0.0223	GSN, HSP90B1, IQGAP1, MYH10, MYH9, MYL12A, PKM, PTPN1, RAB14, RAP1B, SEC31A, SPTAN1, SRP54, TGM2, TPM4, VIM
GO.0030017	sarcomere	4	0.0223	LMAN1, MYL12A, SPTAN1, TPM4
GO.0042175	nuclear outer membrane-endoplasmic reticulum membrane network	8	0.0228	CANX, EMC1, HSP90B1, LMAN1, PTPN1, RAB14, RAB2A, SEC31A
GO.0098796	membrane protein complex	8	0.0228	ATP1B1, ATP5A1, ATP5C1, EMC1, NDUFS2, SEC31A, TOMM70A, VDAC2
GO.0044446	intracellular organelle part	27	0.0243	ANXA1, ATAD1, ATP5A1, ATP5C1, CANX, CCDC51, CPS1, DDX5, EMC1, GLG1, GSN, IMMT, IQGAP1, LMAN1, MYL12A, NDUFS2, PTPN1, PTPRJ, RAB2A, RAB5C, RBM4, SEC31A, SLC3A2, SRP54, TOMM70A, VDAC2, VIM
GO.0002102	podosome	2	0.0274	GSN, TPM4
GO.0030016	myofibril	4	0.0304	LMAN1, MYL12A, SPTAN1, TPM4
GO.0005938	cell cortex	4	0.0322	GSN, MYH10, MYH9, TPM4
GO.0098800	inner mitochondrial membrane protein complex	3	0.0342	ATP5A1, ATP5C1, NDUFS2
GO.0016023	cytoplasmic membrane-bounded vesicle	8	0.0349	CANX, HSP90B1, LMAN1, RAB2A, RAB5C, SEC31A, SLC3A2, STOM
GO.0005886	plasma membrane	19	0.0373	ATAD1, ATP1B1, ATP5A1, GLG1, GSN, HSP90B1, MPZL1, MYH10, MYH9, PKM, PTPRJ, RAB5C, RAP1B, RELL1, SLC3A2, SPTAN1, STOM, TGM2, VIM
GO.0031967	organelle envelope	8	0.0414	ANXA1, ATP5A1, ATP5C1, CPS1, IMMT, NDUFS2, SUN2, TOMM70A
GO.0098589	membrane region	8	0.0414	ANXA1, ATAD1, ATP1B1, ATP2B1, PTPRJ, SLC3A2, STOM, VDAC2
GO.0012507	ER to Golgi transport vesicle membrane	2	0.0415	LMAN1, SEC31A
GO.0015629	actin cytoskeleton	5	0.0426	GSN, IQGAP1, MYH10, MYH9, MYL12A
GO.0043231	intracellular membrane-bounded organelle	32	0.0463	ACOT9, ANXA1, ATP2B1, ATP5A1, ATP5C1, CANX, CCDC51, CPS1, DDX5, EMC1, GLG1, IMMT, IQGAP1, LMAN1, MYH10, MYH9, NDUFS2, PKM, PTPN1, PTPRJ, RAB2A, RAB5C, RBM4, SEC31A, SLC3A2, SPTAN1, SRP54, STOM, TGM2, TOMM70A, VDAC2, VIM
GO.0045121	membrane raft	4	0.0474	ATP1B1, ATP2B1, STOM, VDAC2

## Sheet: MF
Molecular Function (GO)
Pathway ID	Pathway Description	Observed Gene Count	False Discovery Rate	Matching Proteins in your Network (labels)
GO.0017111	nucleoside-triphosphatase activity	13	5.38e-06	ANXA1, ATAD1, ATP1B1, ATP2B1, ATP5C1, DDX5, MYH10, MYH9, RAB14, RAB2A, RAB5C, RAP1B, SRP54
GO.0019003	GDP binding	5	6.23e-05	RAB14, RAB2A, RAB5C, RAP1B, SRP54
GO.0042623	ATPase activity, coupled	8	6.23e-05	ANXA1, ATAD1, ATP1B1, ATP2B1, ATP5C1, DDX5, MYH10, MYH9
GO.0016787	hydrolase activity	17	0.00122	ACOT9, ANXA1, ATAD1, ATP1B1, ATP2B1, ATP5C1, CPS1, DDX5, MYH10, MYH9, PTPN1, PTPRJ, RAB14, RAB2A, RAB5C, RAP1B, SRP54
GO.0003723	RNA binding	14	0.00151	ANXA1, ATP5A1, ATP5C1, CANX, DDX5, HSP90B1, IMMT, MYH9, PKM, PTPN1, RBM4, SLC3A2, SRP54, VIM
GO.0000166	nucleotide binding	17	0.00163	ATAD1, ATP2B1, ATP5A1, CPS1, DDX5, HSP90B1, MYH10, MYH9, NDUFS2, PKM, RAB14, RAB2A, RAB5C, RAP1B, RBM4, SRP54, VDAC2
GO.0005509	calcium ion binding	9	0.00516	ANXA1, CANX, CPS1, GSN, HSP90B1, IQGAP1, MYL12A, SPTAN1, TPM4
GO.0005515	protein binding	23	0.00516	ANXA1, ATP1B1, ATP5A1, DDX5, GLG1, GSN, HSP90B1, IQGAP1, LMAN1, MYH10, MYH9, NDUFS2, PKM, PTPN1, PTPRJ, RAB14, RAP1B, SEC31A, SPTAN1, STOM, SUN2, TMPO, VIM
GO.0032550	purine ribonucleoside binding	14	0.00516	ATAD1, ATP2B1, ATP5A1, CPS1, DDX5, HSP90B1, MYH10, MYH9, PKM, RAB14, RAB2A, RAB5C, RAP1B, SRP54
GO.0035639	purine ribonucleoside triphosphate binding	14	0.00516	ATAD1, ATP2B1, ATP5A1, CPS1, DDX5, HSP90B1, MYH10, MYH9, PKM, RAB14, RAB2A, RAB5C, RAP1B, SRP54
GO.0043167	ion binding	27	0.00516	ANXA1, ATAD1, ATP2B1, ATP5A1, CANX, CPS1, DDX5, GSN, HSP90B1, IQGAP1, LMAN1, MYH10, MYH9, MYL12A, NDUFS2, PKM, PTPN1, RAB14, RAB2A, RAB5C, RAP1B, RBM4, SLC3A2, SPTAN1, SRP54, TGM2, TPM4
GO.0043531	ADP binding	3	0.00516	MYH10, MYH9, PKM
GO.0032555	purine ribonucleotide binding	14	0.00545	ATAD1, ATP2B1, ATP5A1, CPS1, DDX5, HSP90B1, MYH10, MYH9, PKM, RAB14, RAB2A, RAB5C, RAP1B, SRP54
GO.0044822	poly(A) RNA binding	11	0.00575	ATP5A1, ATP5C1, CANX, DDX5, IMMT, MYH9, PKM, PTPN1, RBM4, SLC3A2, SRP54
GO.0097367	carbohydrate derivative binding	15	0.00698	ATAD1, ATP2B1, ATP5A1, CPS1, DDX5, HSP90B1, MYH10, MYH9, PKM, RAB14, RAB2A, RAB5C, RAP1B, SRP54, VIM
GO.0043168	anion binding	16	0.0138	ANXA1, ATAD1, ATP2B1, ATP5A1, CPS1, DDX5, HSP90B1, IQGAP1, MYH10, MYH9, PKM, RAB14, RAB2A, RAB5C, RAP1B, SRP54
GO.0005521	lamin binding	2	0.0211	SUN2, TMPO
GO.0019829	cation-transporting ATPase activity	3	0.0222	ATP1B1, ATP2B1, ATP5C1
GO.0032403	protein complex binding	7	0.0222	ATP1B1, MYH10, MYH9, PKM, RAP1B, SUN2, VIM
GO.0046933	proton-transporting ATP synthase activity, rotational mechanism	2	0.0295	ATP5A1, ATP5C1
GO.0003924	GTPase activity	5	0.03	RAB14, RAB2A, RAB5C, RAP1B, SRP54
GO.0023026	MHC class II protein complex binding	2	0.0339	ATP1B1, PKM
GO.0030898	actin-dependent ATPase activity	2	0.039	MYH10, MYH9
GO.1901363	heterocyclic compound binding	23	0.039	ANXA1, ATAD1, ATP2B1, ATP5A1, ATP5C1, CANX, CPS1, DDX5, HSP90B1, IMMT, MYH10, MYH9, NDUFS2, PTPN1, RAB14, RAB2A, RAB5C, RAP1B, SLC3A2, SRP54, TMPO, VDAC2, VIM
GO.0097159	organic cyclic compound binding	23	0.0465	ANXA1, ATAD1, ATP2B1, ATP5A1, ATP5C1, CANX, CPS1, DDX5, HSP90B1, IMMT, MYH10, MYH9, NDUFS2, PTPN1, RAB14, RAB2A, RAB5C, RAP1B, SLC3A2, SRP54, TMPO, VDAC2, VIM

## Sheet: PATH
Pathways
Pathway ID	Pathway Description	Observed Gene Count	False Discovery Rate	Matching Proteins in your Network (labels)
4141	Protein processing in endoplasmic reticulum	5	0.00836	CANX, HSP90B1, HSPA1A, LMAN1, SEC31A
5016	Huntington s disease	5	0.00836	ATP5A1, ATP5C1, NDUFS2, TGM2, VDAC2
4810	Regulation of actin cytoskeleton	5	0.0107	GSN, IQGAP1, MYH10, MYH9, MYL12A
4530	Tight junction	4	0.0147	MYH10, MYH9, MYL12A, SPTAN1
5012	Parkinson s disease	4	0.0167	ATP5A1, ATP5C1, NDUFS2, VDAC2
4520	Adherens junction	3	0.0229	IQGAP1, PTPN1, PTPRJ
4918	Thyroid hormone synthesis	3	0.0229	ATP1B1, CANX, HSP90B1
4972	Pancreatic secretion	3	0.0416	ATP1B1, ATP2B1, RAP1B
